# Supplementary material for: Epigenetic Dynamics of the Infant Immune System Reveals a Tumor Necrosis Factor Superfamily Signature in Early Human Life
Source: Epigenomes. 2020 Jul 4;4(3):12. doi: 10.3390/epigenomes4030012 (PMC7486026; doi:10.3390/epigenomes4030012)
Supplement: Supplementary file 1 [file epigenomes-04-00012-s001.zip]

Archive with 3 entries (2 files):
- Submitted Suppl_tables/
- Submitted Suppl_tables/Suppl_table_1_males.csv
- Submitted Suppl_tables/Suppl_table_2_females.csv
