# Supplementary material for: Epigenetic Dynamics of the Infant Immune System Reveals a Tumor Necrosis Factor Superfamily Signature in Early Human Life
Source: Epigenomes. 2020 Jul 4;4(3):12. doi: 10.3390/epigenomes4030012 (PMC7486026; doi:10.3390/epigenomes4030012)
Supplement: Supplementary file 1 [file epigenomes-04-00012-s001.zip › Submitted Suppl_tables/Suppl_table_1_males.csv]

targetid	symbol	chr	mapinfo	gene_id	gid	cpg_island	cpg_island_locations	index	genefeature	ucscrefgene_group	ucsccpgislands_group	meancordm	sdcordm	meanpnm	sdpnm	pvadj2m	deltam	absdeltam
cg04629204	EXTL1	1	26220912	GeneID:2134	GI:4758317	FALSE		4681	TSS200down	1STEXON;5'UTR	-	.64844322	.04144875	.35470679	.04433725	5.5499999e-10	-.29373643	.29373643
cg01185080	ZNF710	15	88344817	GeneID:374655	GI:42734394	TRUE	15:88344274-88345300	1201	TSS1500	TSS1500	Island	.51863921	.061278071	.22710674	.030211564	5.5499999e-10	-.29153246	.29153246
cg00995520	KCNA3	1	111019805	GeneID:3738	GI:25952081	TRUE	1:111017242-111019922	1028	TSS1500	TSS1500	S_Shore	.53066105	.056794096	.24208482	.04026049	5.5499999e-10	-.28857625	.28857625
cg02849695	CCDC19	1	158136584	GeneID:25790	GI:6912525	TRUE	1:158135769-158136899	2846	TSS200	TSS200	Island	.46085453	.05552284	.18649611	.027402639	5.5499999e-10	-.27435842	.27435842
cg05726109	GP1BB	22	18089755	GeneID:2812	GI:9945387	TRUE	22:18089052-18090230	5719	TSS1500	BODY;TSS1500	Island	.81288677	.054413099	.5602178	.084016606	5.5499999e-10	-.25266898	.25266898
cg03483626	KCNA3	1	111019799	GeneID:3738	GI:25952081	TRUE	1:111017242-111019922	3498	TSS1500	TSS1500	S_Shore	.43911186	.062029753	.19027166	.032735784	5.5499999e-10	-.2488402	.2488402
cg16097772	LYZ	12	68028499	GeneID:4069	GI:4557893	FALSE		16158	TSS200down	1STEXON	-	.63399982	.066609398	.38758764	.058095206	5.5499999e-10	-.24641219	.24641219
cg20748065	POR	7	75421357	GeneID:5447	GI:24307876	TRUE	7:75421205-75421476	20681	TSS200down	BODY	-	.55699503	.065372437	.31291136	.057921764	5.5499999e-10	-.24408367	.24408367
cg00622552	ODF3L1	15	73803390	GeneID:161753	GI:31343527	FALSE		643	TSS200down	5'UTR;1STEXON	-	.47347116	.062557228	.2354946	.037556738	5.5499999e-10	-.23797657	.23797657
cg08012287	ACTN3	11	66071874	GeneID:89	GI:4557240	FALSE		7971	TSS1500dow	BODY	S_Shore	.55482841	.052375201	.31808683	.029657464	5.5499999e-10	-.23674157	.23674157
cg15626350	ESR1	6	152171900	GeneID:2099		TRUE	6:152170010-152172178	15631	TSS200down	BODY;BODY;BODY;BODY	S_Shore	.57457817	.081949338	.3382712	.066136599	5.5499999e-10	-.23630697	.23630697
cg08044694	BRD4	19	15252927	GeneID:23476	GI:19718730	TRUE	19:15252811-15253031	8003	TSS1500	TSS1500;TSS1500	-	.67368639	.064062826	.43803763	.058267895	5.5499999e-10	-.23564875	.23564875
cg17496921	TSPAN16	19	11267993	GeneID:26526	GI:21265098	FALSE		17504	TSS200down	1STEXON	S_Shelf	.59071183	.072732143	.35948476	.06259761	5.5499999e-10	-.23122707	.23122707
cg11916609	IL1RL1	2	102293920	GeneID:9173	GI:27894323	FALSE		11866	TSS1500	TSS1500	-	.60538763	.053984325	.37558731	.051195826	5.5499999e-10	-.22980031	.22980031
cg01441777	CSNK1E	22	37044362	GeneID:1454	GI:40549399	TRUE	22:37044299-37044505	1452	TSS1500	TSS1500;TSS1500	S_Shore	.60715002	.05289083	.37946403	.042956997	5.5499999e-10	-.22768599	.22768599
cg09358725	LMO2	11	33870664	GeneID:4005	GI:6633806	FALSE		9282	TSS1500	TSS1500	-	.63447005	.063835517	.40909311	.046279259	5.5499999e-10	-.22537693	.22537693
cg04463638	CLDN5	22	17892712	GeneID:7122	GI:38570041	FALSE		4495	TSS200down	1STEXON;1STEXON;5'UTR;5'UTR	S_Shore	.72189355	.03006533	.4996843	.040296752	5.5499999e-10	-.22220924	.22220924
cg02863947	NR1I2	3	120981880	GeneID:8856	GI:11863131	FALSE		2862	TSS200	TSS200;TSS200	-	.66989356	.063413173	.44785228	.063954376	5.5499999e-10	-.22204128	.22204128
cg08130265	C15orf5	15	75306225	GeneID:81698	GI:13569916	FALSE		8084	TSS1500	TSS1500;5'UTR	-	.58951908	.044047564	.36768693	.047050759	5.5499999e-10	-.22183216	.22183216
cg13765621	CD1D	1	156415852	GeneID:912	GI:34419629	FALSE		13698	TSS1500	TSS1500	N_Shore	.53832227	.064349793	.31757033	.056892842	5.5499999e-10	-.22075194	.22075194
cg04164824	SIGLEC9	19	56320008	GeneID:27180	GI:23943855	FALSE		4201	TSS200down			.47081918	.042340241	.25122836	.028980453	5.5499999e-10	-.21959081	.21959081
cg07409200	FLJ40919	13	42252674	GeneID:144809	GI:32698854	FALSE		7375	TSS1500	TSS1500	-	.65723914	.062187675	.43847829	.064439043	5.5499999e-10	-.21876085	.21876085
cg15361750	GPR77	19	52530972	GeneID:27202	GI:8923872	FALSE		15345	TSS1500	TSS1500	-	.53903657	.066125199	.32041654	.049106512	5.5499999e-10	-.21862003	.21862003
cg06172871	HP	16	70645745	GeneID:3240	GI:51093872	FALSE		6118	TSS1500	TSS1500;TSS1500	-	.58223015	.057715401	.36396313	.045202352	5.5499999e-10	-.21826702	.21826702
cg24926276	LRG1	19	4490943	GeneID:116844	GI:49574519	FALSE		24883	TSS200down	BODY	N_Shelf	.62017345	.065398179	.40239814	.049155958	5.5499999e-10	-.21777532	.21777532
cg14918082	KCNAB3	17	7773962	GeneID:9196	GI:27436970	TRUE	17:7773190-7774050	14916	TSS1500	TSS1500	N_Shore	.34317797	.080468245	.1264545	.028383816	5.5499999e-10	-.21672347	.21672347
cg13650156	PILRA	7	99808438	GeneID:29992	GI:30179904	FALSE		13577	TSS1500	TSS1500;TSS1500;TSS1500	-	.6728189	.053209119	.45714259	.059150733	5.5499999e-10	-.21567631	.21567631
cg08458487	SFTPD	10	81699171	GeneID:6441	GI:61699225	FALSE		8396	TSS1500	TSS1500	-	.63627839	.066626571	.42171413	.065840505	5.5499999e-10	-.21456426	.21456426
cg04451770	ENTPD1	10	97505362	GeneID:953	GI:45580699	FALSE		4471	TSS1500	TSS1500;TSS200;TSS1500;TSS1500;TSS1500;TSS200;BODY	-	.65079403	.067338131	.43641019	.073799297	5.5499999e-10	-.21438384	.21438384
cg02332073	TSGA13	7	130022959	GeneID:114960	GI:31377632	FALSE		2367	TSS1500	TSS1500	-	.50321317	.056131069	.29039961	.045007195	5.5499999e-10	-.21281356	.21281356
cg21991396	CIAS1	1	245648040	GeneID:114548	GI:34878689	FALSE		21950	TSS200down	5'UTR;5'UTR;1STEXON;5'UTR;5'UTR;1STEXON;5'UTR;1STEXON	-	.71295655	.062692985	.50135982	.076214351	5.5499999e-10	-.21159673	.21159673
cg27210390	TOM1L1	17	50333582	GeneID:10040	GI:4885638	TRUE	17:50332762-50333678	27131	TSS1500dow	BODY	S_Shore	.72422183	.031234194	.51269764	.042186584	5.5499999e-10	-.21152419	.21152419
cg02240622	PLCB2	15	38388759	GeneID:5330	GI:4758937	FALSE		2267	TSS1500	TSS1500	-	.62867922	.057839163	.41739833	.043651637	5.5499999e-10	-.21128088	.21128088
cg17173423	MS4A3	11	59580569	GeneID:932	GI:73486648	FALSE		17188	TSS200	TSS200;TSS200;TSS200	-	.52221924	.05763324	.31122729	.053851653	5.5499999e-10	-.21099195	.21099195
cg26861460	PARVG	22	42906788	GeneID:64098	GI:51477697	FALSE		26820	TSS1500	TSS1500;5'UTR;BODY;TSS1500	-	.61547518	.059510503	.40646666	.061061557	5.5700000e-10	-.20900851	.20900851
cg24211388	AIF1	6	31690816	GeneID:199	GI:14574565	FALSE		24139	TSS200	TSS1500;TSS200;TSS200	-	.6227572	.059203815	.41445118	.055270389	5.5499999e-10	-.20830601	.20830601
cg07285167	CSF3R	1	36721568	GeneID:1441	GI:27437041	FALSE		7249	TSS1500	TSS1500;TSS1500;TSS1500;TSS1500	-	.66043091	.062431462	.45213839	.071274348	5.5499999e-10	-.20829251	.20829251
cg24643262	BMX	X	15428783	GeneID:660	GI:42544180	TRUE	X:15428757-15429114	24582	TSS200	TSS200	-	.60073084	.05288041	.39317212	.061443549	5.5499999e-10	-.20755872	.20755872
cg04037732	NLGN3	X	70281500	GeneID:54413	GI:51593087	TRUE	X:70281189-70281610	4085	TSS200down	1STEXON;1STEXON;5'UTR;1STEXON;5'UTR;5'UTR	-	.76122588	.045671016	.55380076	.052985277	5.5499999e-10	-.20742512	.20742512
cg11098259	AQP9	15	56217683	GeneID:366	GI:11038652	FALSE		11008	TSS200	TSS200	-	.57623732	.070847452	.36901638	.063871093	5.5499999e-10	-.20722094	.20722094
cg21283680	SH3BP5	3	15359009	GeneID:9467	GI:65508074	FALSE		21249	TSS1500	TSS1500	-	.69513983	.060298685	.48925155	.067847371	5.5499999e-10	-.20588827	.20588827
cg27485921	ATP6V1E2	2	46600883	GeneID:90423	GI:42741680	FALSE		27396	TSS1500	TSS1500	-	.60846734	.064558081	.40299374	.05865426	5.5499999e-10	-.2054736	.2054736
cg05697976	MLSTD1	12	29267750	GeneID:55711	GI:31542657	FALSE		5686	TSS200	TSS200	-	.58483583	.057799801	.38076913	.061594985	5.5700000e-10	-.20406669	.20406669
cg09418321	DYRK4	12	4569879	GeneID:8798	GI:28827773	FALSE		9330	TSS1500dow	5'UTR	-	.65851927	.066355444	.45513758	.066743135	5.5499999e-10	-.20338169	.20338169
cg07525077	RNASE3	14	20429783	GeneID:6037	GI:45243506	FALSE		7491	TSS1500dow	BODY	-	.62838203	.068506509	.42526922	.061114334	5.5499999e-10	-.20311281	.20311281
cg13053608	LGP1	17	37599199	GeneID:84514	GI:31543054	FALSE		12967	TSS1500dow	5'UTR;BODY;5'UTR;5'UTR	-	.57523656	.070071898	.37215945	.05429228	5.5499999e-10	-.20307711	.20307711
cg17329164	PPT2	6	32229237	GeneID:9374	GI:20336249	TRUE	6:32228589-32230636	17336	TSS200	TSS200;TSS1500	N_Shore	.52434301	.056136288	.3214485	.045895856	5.5499999e-10	-.20289451	.20289451
cg21969640	GPR84	12	53043844	GeneID:53831	GI:9966838	FALSE		21928	TSS1500dow			.54414707	.060408596	.34192875	.048570339	5.5499999e-10	-.20221832	.20221832
cg11220060	KLF1	19	12858418	GeneID:10661	GI:38455403	FALSE		11134	TSS1500dow	BODY	S_Shore	.65608603	.038796782	.45394346	.040733889	5.5499999e-10	-.20214257	.20214257
cg22242539	SERPINF1	17	1611970	GeneID:5176	GI:54792142	TRUE	17:1611855-1612057	22204	TSS200	TSS200	-	.6849497	.05862746	.48318821	.053621612	5.5499999e-10	-.20176148	.20176148
cg17749456	HSPBP1	19	60484508	GeneID:23640	GI:21361406	FALSE		17755	TSS1500			.53680718	.067138419	.33505446	.056315772	5.5499999e-10	-.20175272	.20175272
cg06645778	HSPC159	2	64533929	GeneID:29094	GI:7661817	TRUE	2:64533757-64533957	6633	TSS1500	TSS1500	N_Shore	.59246004	.08521314	.3909061	.070651837	5.5499999e-10	-.20155394	.20155394
cg21932814	CSTA	3	123526862	GeneID:1475	GI:61743964	FALSE		21889	TSS200down	1STEXON	-	.55747408	.064602658	.35648119	.051955938	5.5499999e-10	-.20099288	.20099288
cg12380764	IL19	1	205037818	GeneID:29949	GI:30795207	FALSE		12288	TSS1500	TSS1500	-	.68337315	.059760958	.48256999	.062437054	5.5499999e-10	-.20080316	.20080316
cg01420388	FBXO2	1	11636841	GeneID:26232	GI:48995171	TRUE	1:11636689-11637955	1428	TSS1500dow	TSS1500;BODY;TSS1500;TSS200;TSS1500	Island	.65197313	.075799622	.4514851	.050308757	3.4300001e-09	-.20048803	.20048803
cg13870494	MAMDC2	9	71848178	GeneID:256691	GI:40538801	FALSE		13809	TSS200	TSS200	N_Shore	.40117943	.08966586	.20196077	.032969411	5.5499999e-10	-.19921866	.19921866
cg09646392	TNFSF13B	13	107719053	GeneID:10673	GI:23510443	FALSE		9579	TSS1500	TSS1500;TSS1500	-	.59054309	.055150248	.39149806	.057159416	5.5499999e-10	-.19904503	.19904503
cg14178895	C6orf105	6	11886888	GeneID:84830	GI:14249371	FALSE		14144	TSS200down	1STEXON;1STEXON	-	.57616687	.065951832	.37774643	.053635024	5.5499999e-10	-.19842044	.19842044
cg21126943	CEACAM6	19	46951235	GeneID:4680	GI:40255012	FALSE		21082	TSS200	TSS200	-	.6117397	.059588958	.41353509	.059663292	5.5499999e-10	-.19820461	.19820461
cg03600318	SFTPD	10	81698971	GeneID:6441	GI:61699225	FALSE		3621	TSS200	TSS200	-	.5926494	.065739147	.39498872	.053950399	5.5499999e-10	-.19766068	.19766068
cg18084554	ARID3A	19	880046	GeneID:1820	GI:4885192	FALSE		18075	TSS1500	5'UTR	N_Shore	.70016664	.058242042	.50261563	.059412289	5.5499999e-10	-.19755101	.19755101
cg03801286	KCNE1	21	34806378	GeneID:3753	GI:60218914	FALSE		3822	TSS200down	TSS1500	-	.67899871	.058602512	.48174837	.064654753	5.5499999e-10	-.19725034	.19725034
cg24777950	CTSG	14	24115961	GeneID:1511	GI:23110953	FALSE		24725	TSS1500	TSS1500	-	.64370143	.068632692	.44659311	.070483431	5.5499999e-10	-.19710833	.19710833
cg08510456	BSN	3	49566012	GeneID:8927	GI:4508018	TRUE	3:49566002-49566207	8443	TSS1500	TSS1500	N_Shore	.52398717	.04681962	.32690904	.045983989	5.5499999e-10	-.19707814	.19707814
cg25426302	PRRT1	6	32228804	GeneID:80863	GI:21361926	TRUE	6:32228589-32230636	25399	TSS1500	TSS1500;TSS1500;TSS1500	N_Shore	.83408648	.030380445	.63735938	.052360158	5.5499999e-10	-.1967271	.1967271
cg03924115	P518	9	132758787	GeneID:347148	GI:38016139	TRUE	9:132758497-132758795	3961	TSS1500dow	1STEXON	-	.57879418	.060260981	.38224947	.058099177	5.5499999e-10	-.19654471	.19654471
cg16967583	AGXT	2	241456532	GeneID:189	GI:4557288	FALSE		16988	TSS1500	TSS1500	-	.6038003	.070143975	.40731329	.06402339	5.5499999e-10	-.19648701	.19648701
cg23889010	SLPI	20	43316404	GeneID:6590	GI:15834622	FALSE		23827	TSS1500dow	BODY	-	.67687792	.063449547	.48063961	.061691053	5.5499999e-10	-.19623831	.19623831
cg27606341	FYB	5	39255389	GeneID:2533	GI:42476114	FALSE		27507	TSS200down	1STEXON;5'UTR;5'UTR;1STEXON	-	.64296007	.060861859	.44714364	.062446889	5.5700000e-10	-.19581643	.19581643
cg22825487	VNN3	6	133096876	GeneID:55350	GI:66932886	FALSE		22774	TSS1500dow	BODY;BODY	-	.62966758	.063945405	.43432409	.065830417	5.5499999e-10	-.19534349	.19534349
cg04230060	SUSD1	9	113977813	GeneID:64420	GI:48093064	TRUE	9:113976541-113977814	4254	TSS1500	TSS1500	S_Shore	.7028234	.054399341	.50848907	.052275784	5.5499999e-10	-.19433433	.19433433
cg13265003	SLC37A1	21	42792092	GeneID:54020	GI:49619230	FALSE		13168	TSS1500	TSS1500	S_Shore	.74632996	.048196178	.55208641	.055675797	5.5499999e-10	-.19424355	.19424355
cg14173969	CD300C	17	70053527	GeneID:10871	GI:21314647	FALSE		14137	TSS1500dow	1STEXON;5'UTR	-	.38928765	.040528838	.19510555	.026770979	5.5499999e-10	-.1941821	.1941821
cg26954174	CARD15	16	49288314	GeneID:64127	GI:11545911	FALSE		26896	TSS1500	TSS1500	-	.54132169	.069909655	.34737742	.064408094	5.5499999e-10	-.19394428	.19394428
cg18463686	CLEC5A	7	141293159	GeneID:23601	GI:31747574	FALSE		18459	TSS200down	5'UTR;1STEXON	-	.61949283	.064438753	.42596021	.063230358	5.5499999e-10	-.19353262	.19353262
cg19963522	PIP3-E	6	154719488	GeneID:26034	GI:40354211	FALSE		19933	TSS200down	5'UTR;5'UTR	-	.5082745	.060191959	.31510338	.051902343	5.5499999e-10	-.19317111	.19317111
cg22266967	S100P	4	6746599	GeneID:6286	GI:45827727	FALSE		22225	TSS200down	1STEXON	-	.68884474	.062504649	.49617186	.065763451	5.5499999e-10	-.19267288	.19267288
cg16509045	TRPM6	9	76692783	GeneID:140803	GI:18921092	FALSE		16564	TSS200down	5'UTR;1STEXON	S_Shore	.62967128	.057750378	.43758911	.066903524	5.5499999e-10	-.19208217	.19208217
cg24489015	LPO	17	53671161	GeneID:4025	GI:40549417	FALSE		24436	TSS1500dow	5'UTR;BODY;5'UTR	-	.65156883	.049995571	.45969251	.064869463	5.5499999e-10	-.19187632	.19187632
cg12014417	GPR109A	12	121753873	GeneID:338442	GI:41152145	TRUE	12:121753648-121753912	11954	TSS200			.59143889	.068410106	.39965075	.087150313	5.5499999e-10	-.19178814	.19178814
cg26385222	HCA112	7	150128010	GeneID:55365	GI:32484986	TRUE	7:150127662-150129289	26350	TSS1500	TSS1500;5'UTR;TSS1500;5'UTR;5'UTR;5'UTR	Island	.52015734	.050614242	.32879272	.038624208	5.5499999e-10	-.19136462	.19136462
cg27182761	PHLDA1	12	74712860	GeneID:22822	GI:52486109	TRUE	12:74710025-74712942	27104	TSS1500			.4712449	.046333965	.28021494	.038471755	5.5499999e-10	-.19102997	.19102997
cg19690214	PIP3-E	6	154720018	GeneID:26034	GI:40354211	FALSE		19653	TSS1500	TSS1500;TSS1500	-	.54936683	.056535352	.35841066	.048500843	5.5499999e-10	-.19095618	.19095618
cg06270401	DYRK4	12	4569346	GeneID:8798	GI:28827773	FALSE		6228	TSS200	TSS200	-	.70646578	.058094136	.51580644	.071158148	5.5499999e-10	-.19065934	.19065934
cg03336167	SLC22A18	11	2887571	GeneID:5002		TRUE	11:2886834-2887801	3349	TSS200down	BODY;BODY	Island	.54785246	.087505944	.35795635	.066237278	5.5499999e-10	-.18989611	.18989611
cg10126923	NKG7	19	56567263	GeneID:4818	GI:49574503	FALSE		10031	TSS1500dow	BODY	S_Shelf	.67083222	.06260597	.48129952	.061048005	5.5499999e-10	-.1895327	.1895327
cg09303642	NFE2	12	52977085	GeneID:4778	GI:5453773	FALSE		9233	TSS1500	TSS1500;5'UTR	-	.64647371	.058172803	.45858586	.056642558	5.5499999e-10	-.18788785	.18788785
cg22381196	DHODH	16	70598877	GeneID:1723	GI:68509922	TRUE	16:70598860-70599221	22333	TSS1500	TSS1500	N_Shore	.75063509	.059760656	.56340879	.084429719	5.5700000e-10	-.1872263	.1872263
cg20070090	S100A8	1	151630113	GeneID:6279	GI:21614543	FALSE		20035	TSS200down	5'UTR	-	.64564794	.058381114	.45859921	.054005425	5.5499999e-10	-.18704873	.18704873
cg15534366	CDH4	20	59259602	GeneID:1002	GI:14589892	FALSE		15517	TSS1500	TSS1500	N_Shore	.54536009	.059642266	.35868612	.030820517	5.5499999e-10	-.18667397	.18667397
cg25944100	MS4A3	11	59580836	GeneID:932	GI:73486648	FALSE		25903	TSS200down			.57068318	.065603711	.38433516	.061833646	5.5499999e-10	-.18634802	.18634802
cg06303238	SALL4	20	49852366	GeneID:57167	GI:37595567	TRUE	20:49850215-49852803	6264	TSS200down	1STEXON;5'UTR	Island	.82054645	.057556715	.63534802	.078590602	5.5499999e-10	-.18519843	.18519843
cg18533225	KLHDC7B	22	49333679	GeneID:113730	GI:34330156	TRUE	22:49333640-49335111	18530	TSS1500dow	1STEXON	Island	.47132584	.054381408	.28625169	.050325181	5.5499999e-10	-.18507415	.18507415
cg26928972	CSTA	3	123526489	GeneID:1475	GI:61743964	FALSE		26879	TSS1500	TSS1500	-	.62884575	.059287444	.44387206	.064376608	5.5499999e-10	-.18497369	.18497369
cg20951444	FNDC5	1	33109699	GeneID:252995	GI:24371259	FALSE		20891	TSS1500	TSS1500	-	.65123308	.031208146	.46643886	.026682397	5.5499999e-10	-.18479422	.18479422
cg04353769	MS4A6A	11	59708133	GeneID:64231	GI:23238233	FALSE		4379	TSS1500	TSS1500;TSS1500;TSS1500	-	.58793092	.061378282	.40316683	.060216229	5.5499999e-10	-.18476409	.18476409
cg03222066	ABCG4	11	118524594	GeneID:64137	GI:47078219	FALSE		3242	TSS1500	TSS1500;TSS1500	N_Shore	.51459557	.049418896	.32996005	.038725607	5.5499999e-10	-.18463552	.18463552
cg19264571	APCDD1	18	10444085	GeneID:147495	GI:30387616	TRUE	18:10444010-10445490	19249	TSS1500	TSS1500	Island	.79833329	.041392475	.61373806	.04256596	5.5499999e-10	-.18459523	.18459523
cg15248035	CCIN	9	36159949	GeneID:881	GI:17738311	TRUE	9:36159721-36159989	15230	TSS1500dow	1STEXON	S_Shelf	.72727942	.055052742	.54275471	.066355906	5.5499999e-10	-.18452471	.18452471
cg12962778	ZNF385	12	53064579	GeneID:25946	GI:24308078	FALSE		12889	TSS200down	BODY;BODY;1STEXON;5'UTR	-	.76744974	.057473321	.58301574	.056508664	1.9999999e-09	-.184434	.184434
cg05000446	MGC41945	9	35032395	GeneID:138724	GI:42558253	FALSE		5038	TSS200down	1STEXON;BODY;BODY;BODY	-	.59913707	.066592753	.41521946	.068567008	5.9200000e-10	-.18391761	.18391761
cg11939496	CD244	1	159100184	GeneID:51744	GI:51593100	FALSE		11884	TSS1500	TSS1500;TSS1500;TSS1500	-	.67025959	.051259883	.48663786	.062302373	5.5499999e-10	-.18362173	.18362173
cg12125117	GPR97	16	56258962	GeneID:222487	GI:40538803	FALSE		12068	TSS1500	TSS1500	-	.5825929	.066058271	.39938721	.064694092	5.5499999e-10	-.18320569	.18320569
cg17398613	SLC37A1	21	42792922	GeneID:54020	GI:49619230	TRUE	21:42792735-42793017	17412	TSS200down	5'UTR	S_Shelf	.85506356	.044587944	.67187738	.067297146	5.5499999e-10	-.18318617	.18318617
cg01402255	GATAD2B	1	152067323	GeneID:57459	GI:21218437	FALSE		1404	TSS200down	BODY	-	.63222373	.062296938	.44904444	.064402483	5.5499999e-10	-.18317929	.18317929
cg25344672	FLJ46082	9	134275028	GeneID:389799	GI:46409465	TRUE	9:134274951-134276698	25308	TSS1500	TSS1500	N_Shore	.63894361	.033949174	.45583296	.027321057	5.5499999e-10	-.18311065	.18311065
cg09076077	FLJ33860	20	58063710	GeneID:284756	GI:27735086	TRUE	20:58063490-58063750	9005	TSS1500	TSS1500	-	.5333752	.059966054	.35055462	.065367028	5.5499999e-10	-.18282059	.18282059
cg24898863	S100A8	1	151630204	GeneID:6279	GI:21614543	FALSE		24848	TSS200	TSS200	-	.5812912	.067664638	.39886016	.063249767	5.5499999e-10	-.18243104	.18243104
cg16139316	S100A9	1	151597382	GeneID:6280	GI:9845520	FALSE		16194	TSS1500dow	5'UTR	-	.534006	.076101273	.35191289	.063203372	5.5700000e-10	-.18209311	.18209311
cg10885338	ECRG4	2	106049072	GeneID:84417	GI:14165275	TRUE	2:106048153-106049083	10770	TSS1500dow	BODY	S_Shore	.50276399	.05932878	.32083353	.053269118	5.5499999e-10	-.18193045	.18193045
cg12391921	ITGB1BP2	X	70438375	GeneID:26548	GI:6912437	FALSE		12301	TSS200down	1STEXON;BODY;5'UTR	-	.67962176	.060346674	.49798137	.060285386	5.5499999e-10	-.18164039	.18164039
cg26701826	MGC26963	4	109034053	GeneID:166929	GI:37059795	FALSE		26644	TSS200down	5'UTR;1STEXON;5'UTR;5'UTR	-	.61334139	.066129617	.43234217	.069236621	5.5499999e-10	-.18099922	.18099922
cg00974864	FCGR3B	1	159867677	GeneID:2215	GI:50355969	FALSE		1012	TSS200	5'UTR;1STEXON	-	.6315369	.061284341	.45129126	.060425557	5.5499999e-10	-.18024564	.18024564
cg00333528	GABRR1	6	89984204	GeneID:2569	GI:21614517	FALSE		350	TSS1500	5'UTR;1STEXON	-	.43767294	.04892372	.25971767	.042970859	5.5499999e-10	-.17795527	.17795527
cg08368934	GPR97	16	56258956	GeneID:222487	GI:40538803	FALSE		8309	TSS1500	TSS1500	-	.60341132	.061024521	.42571348	.057023712	5.5499999e-10	-.17769784	.17769784
cg21492378	CEP1	9	122890100	GeneID:11064	GI:38158017	FALSE		21459	TSS1500	TSS1500	-	.63390011	.058840308	.45624912	.066463836	5.5499999e-10	-.17765099	.17765099
cg13471990	ENTPD1	10	97505212	GeneID:953	GI:45580699	FALSE		13398	TSS1500	TSS1500;TSS200;TSS1500;TSS1500;TSS1500;TSS200;BODY	-	.52413917	.057757381	.34671956	.056963257	5.6700000e-10	-.1774196	.1774196
cg10307548	SOD3	4	24404928	GeneID:6649	GI:4507150	FALSE		10221	TSS1500	TSS1500	-	.62893331	.05772588	.45188555	.05775642	5.5499999e-10	-.17704776	.17704776
cg20720686	POR	7	75420817	GeneID:5447	GI:24307876	FALSE		20660	TSS1500	5'UTR	-	.65680426	.058180772	.48018178	.061194092	5.5499999e-10	-.17662248	.17662248
cg01718139	UNQ3033	19	59258650	GeneID:284415	GI:38348277	TRUE	19:59258478-59258690	1736	TSS1500dow	BODY	-	.63675183	.07370396	.46051607	.074341744	5.5499999e-10	-.17623577	.17623577
cg16848873	HOXB6	17	44037307	GeneID:3216	GI:24797133	TRUE	17:44037214-44037432	16874	TSS200down	BODY;BODY;1STEXON;5'UTR	N_Shelf	.55738437	.080441222	.38115844	.067268156	5.5499999e-10	-.17622593	.17622593
cg05252264	FCAR	19	60077399	GeneID:2204	GI:19743855	TRUE	19:60077372-60077579	5265	TSS200down	1STEXON;1STEXON;1STEXON;1STEXON;5'UTR;1STEXON;5'UTR;1STEXON;1STEXON;5'UTR;5'UTR;5'UTR;5'UTR;1STEXON;5'UTR;5'UTR;5'UTR;1STEXON	-	.50300896	.060714681	.32779855	.056484248	5.5499999e-10	-.17521042	.17521042
cg11283860	SLC45A1	1	8195939	GeneID:50651	GI:88942345	TRUE	1:8195845-8196051	11206	TSS1500	-	S_Shore	.64521807	.070270576	.47007072	.076739751	7.0599998e-10	-.17514735	.17514735
cg15739581	GALNT3	2	166335029	GeneID:2591	GI:9945386	FALSE		15752	TSS1500dow	BODY	-	.65518063	.057247218	.48026797	.058162656	5.5499999e-10	-.17491266	.17491266
cg15014458	LYPD3	19	48661650	GeneID:27076	GI:7656943	FALSE		15004	TSS200	1STEXON;5'UTR	S_Shore	.42896515	.043148875	.25414616	.035545349	5.5499999e-10	-.17481899	.17481899
cg23696618	SERPINB10	18	59734679	GeneID:5273	GI:4826901	FALSE		23639	TSS1500dow	BODY	-	.61576694	.055577613	.44108173	.058674425	5.5499999e-10	-.17468521	.17468521
cg03330678	9-Sep	17	72827828	GeneID:10801	GI:19923366	TRUE	17:72827279-72828249	3344	TSS200down	5'UTR;5'UTR;BODY;1STEXON	-	.71794134	.065395817	.54377168	.065028019	5.5499999e-10	-.17416966	.17416966
cg00187686	TCN1	11	59390794	GeneID:6947	GI:21071007	FALSE		208	TSS1500	TSS200	-	.50214082	.057744943	.32814705	.049961086	5.5499999e-10	-.17399377	.17399377
cg06625767	F12	5	176769301	GeneID:2161	GI:9961354	FALSE		6609	TSS200	TSS200	-	.74122602	.050420325	.56799567	.053768478	5.5499999e-10	-.17323035	.17323035
cg02254407	PLEKHB1	11	73034807	GeneID:58473	GI:10864012	TRUE	11:73034633-73034910	2284	TSS200	TSS200;TSS200;TSS1500;TSS1500	-	.84068239	.052568085	.66760355	.067859665	5.5499999e-10	-.17307884	.17307884
cg08529852	EGFL7	9	138677741	GeneID:51162	GI:41393581	FALSE		8461	TSS1500dow	5'UTR;5'UTR	N_Shore	.63369769	.042506531	.46189535	.04610581	5.5499999e-10	-.17180234	.17180234
cg01980222	TREM2	6	41238895	GeneID:54209	GI:9507202	FALSE		1996	TSS200	1STEXON;5'UTR	-	.64957726	.058466431	.47815257	.054463476	5.5499999e-10	-.17142469	.17142469
cg12793610	TRIM2	4	154345087	GeneID:23321	GI:15011942	FALSE		12729	TSS200down	5'UTR;1STEXON;5'UTR	-	.67253983	.032908577	.5012517	.040297814	5.5499999e-10	-.17128813	.17128813
cg25167447	NAV1	1	199883665	GeneID:89796	GI:27262621	TRUE	1:199883511-199885170	25148	TSS1500	TSS1500	Island	.66101062	.042877086	.48994628	.046014398	5.5499999e-10	-.17106435	.17106435
cg24474182	P2RY13	3	152529997	GeneID:53829	GI:29171720	FALSE		24417	TSS200down	BODY;1STEXON	-	.6305154	.055329476	.45947	.059159432	5.5499999e-10	-.17104539	.17104539
cg23181133	CEACAM3	19	46992652	GeneID:1084	GI:4502792	FALSE		23136	TSS1500dow	BODY	-	.69487023	.050291371	.52469319	.057691805	5.5499999e-10	-.17017704	.17017704
cg06196379	TREM1	6	41362863	GeneID:54210	GI:31543823	FALSE		6146	TSS1500	TSS1500	-	.51986903	.06020689	.3498967	.056374263	5.5499999e-10	-.16997233	.16997233
cg11905488	CLEC12A	12	10014871	GeneID:160364	GI:42490739	FALSE		11853	TSS1500	TSS1500;TSS1500	-	.70441109	.050004892	.53471565	.057005037	5.5499999e-10	-.16969544	.16969544
cg11827101	LOC339789	2	8385873	GeneID:339789	GI:46409347	FALSE		11764	TSS200down	-	-	.75120288	.042764753	.58161247	.038243096	5.5499999e-10	-.16959041	.16959041
cg06317209	AVIL	12	56497145	GeneID:10677	GI:17572823	FALSE		6277	TSS1500	TSS1500	-	.62613565	.053614341	.4566277	.05768038	5.5499999e-10	-.16950795	.16950795
cg26465666	PDE1A	2	183095173	GeneID:5136	GI:51102294	FALSE		26419	TSS1500dow	BODY;BODY	-	.60464615	.056077633	.43680832	.060513262	5.5499999e-10	-.16783783	.16783783
cg04988978	MPO	17	53714577	GeneID:4353	GI:4557758	FALSE		5026	TSS1500	TSS1500	S_Shelf	.55082446	.06118191	.38313973	.05689824	5.5700000e-10	-.16768473	.16768473
cg17118262	CCL1	17	29714682	GeneID:6346	GI:4506832	FALSE		17131	TSS1500	TSS1500	-	.50576133	.056206591	.33819067	.05165996	5.5499999e-10	-.16757065	.16757065
cg10787197	C6orf105	6	11887927	GeneID:84830	GI:14249371	FALSE		10679	TSS1500	TSS1500;TSS1500	-	.7261892	.052985262	.55902588	.047443461	5.5499999e-10	-.16716331	.16716331
cg15831515	ANXA3	4	79693448	GeneID:306	GI:4826642	FALSE		15889	TSS1500			.67722839	.051127151	.51007509	.068047784	5.5499999e-10	-.1671533	.1671533
cg07685786	S100B	21	46850119	GeneID:6285	GI:5454033	FALSE		7648	TSS1500	TSS1500	-	.612409	.057859465	.44574925	.053233437	5.5499999e-10	-.16665974	.16665974
cg17662177	PFC	X	47375031	GeneID:5199	GI:4505736	TRUE	X:47374985-47375198	17653	TSS1500	TSS1500;TSS1500	-	.56843948	.055795141	.40201592	.061021879	5.5499999e-10	-.16642356	.16642356
cg22285621	SSH3	11	66827898	GeneID:54961	GI:24586672	TRUE	11:66826951-66828421	22243	TSS1500dow	BODY	Island	.35579008	.042726811	.18949097	.045481186	5.5499999e-10	-.1662991	.1662991
cg06812844	TRPM2	21	44598210	GeneID:7226	GI:67906811	FALSE		6793	TSS1500dow	BODY	-	.70126057	.064513057	.5350613	.072850287	5.5499999e-10	-.16619927	.16619927
cg18638581	HK2	2	74913110	GeneID:3099	GI:40806188	FALSE		18631	TSS200	TSS200	N_Shore	.52113426	.064392097	.3553004	.058164485	5.5499999e-10	-.16583386	.16583386
cg08642068	SPAG4L	20	31055437	GeneID:140732	GI:34222160	FALSE		8578	TSS1500dow	BODY	-	.72286123	.082586616	.5573709	.10994016	5.5499999e-10	-.16549033	.16549033
cg10923408	MGC40178	13	30404710	GeneID:122046	GI:22748710	TRUE	13:30404651-30404896	10821	TSS200	TSS200	-	.50020522	.072720878	.33476785	.055603147	5.5499999e-10	-.16543737	.16543737
cg11009736	MARCO	2	119416152	GeneID:8685	GI:56237031	FALSE		10913	TSS200	TSS200	-	.54140705	.05957488	.37731493	.055511445	5.5499999e-10	-.16409212	.16409212
cg02266731	CPM	12	67643600	GeneID:1368	GI:53832018	FALSE		2297	TSS1500	TSS1500	-	.59056967	.067990452	.42688239	.063982248	5.5499999e-10	-.16368729	.16368729
cg09848074	FLJ44186	7	138823150	GeneID:346689	GI:38348331	FALSE		9756	TSS1500	-	S_Shelf	.42369181	.048777949	.26035058	.042337537	5.5499999e-10	-.16334122	.16334122
cg01919208	LAMB2	3	49145500	GeneID:3913	GI:9845495	TRUE	3:49145398-49145615	1936	TSS200down	1STEXON;5'UTR	-	.47210005	.051957957	.30877587	.038156122	5.5499999e-10	-.16332418	.16332418
cg20831708	SEC31L2	10	102269363	GeneID:25956	GI:38149839	TRUE	10:102268974-102269882	20767	TSS1500dow	5'UTR	Island	.2896198	.062333077	.12630817	.039787401	5.5499999e-10	-.16331163	.16331163
cg09307264	INCA1	17	4843005	GeneID:388324	GI:47523377	FALSE		9242	TSS1500	TSS1500;TSS1500;5'UTR;TSS1500;TSS1500	S_Shore	.61068302	.03581712	.44756761	.0324018	5.5499999e-10	-.16311541	.16311541
cg25634666	FOLR3	11	71524436	GeneID:2352	GI:9257219	FALSE		25606	TSS200down	5'UTR;1STEXON	-	.60867828	.056057382	.44563645	.064546794	6.0599997e-10	-.16304183	.16304183
cg12971694	CD72	9	35608412	GeneID:971	GI:4502682	FALSE		12902	TSS200	5'UTR;1STEXON	S_Shore	.39137295	.057207558	.22878419	.037140049	5.5499999e-10	-.16258876	.16258876
cg07759587	TLR8	X	12834704	GeneID:51311	GI:20302165	FALSE		7719	TSS200down	5'UTR;1STEXON;BODY	-	.60357356	.05794929	.4410108	.059059042	5.5499999e-10	-.16256276	.16256276
cg01899253	FLT1	13	27968056	GeneID:2321	GI:32306519	TRUE	13:27965729-27968100	1916	TSS1500	TSS1500;TSS1500;TSS1500;TSS1500	S_Shore	.5351007	.049999092	.37268737	.033963796	5.5499999e-10	-.16241333	.16241333
cg20179697	SNX9	6	158163595	GeneID:51429	GI:23111056	TRUE	6:158163446-158165173	20144	TSS1500			.47518125	.056629777	.31277189	.041900869	5.5499999e-10	-.16240937	.16240937
cg24091474	TYROBP	19	41091025	GeneID:7305	GI:38157998	FALSE		24027	TSS200down	1STEXON;1STEXON;5'UTR;5'UTR	-	.39176285	.054206245	.23057634	.047514375	5.5499999e-10	-.16118652	.16118652
cg15146752	EPHA2	1	16355354	GeneID:1969	GI:32967310	TRUE	1:16354207-16355398	15126	TSS1500	TSS1500	Island	.4771626	.042801876	.31666967	.034771182	5.5499999e-10	-.16049293	.16049293
cg17740645	GRB7	17	35147939	GeneID:2886	GI:71979664	FALSE		17743	TSS1500dow	TSS200;5'UTR	-	.34072152	.050373785	.18035702	.032670118	5.5499999e-10	-.16036449	.16036449
cg24194775	NPR2	9	35781475	GeneID:4882	GI:73915097	TRUE	9:35781291-35782084	24123	TSS1500	TSS1500	N_Shore	.60586119	.080588773	.44570285	.085047834	5.5499999e-10	-.16015834	.16015834
cg09134726	PRTN3	19	792082	GeneID:5657	GI:71361687	FALSE		9065	TSS200down	BODY	N_Shelf	.6756286	.049823157	.51570582	.051058579	5.5499999e-10	-.15992278	.15992278
cg04273431	PRR3	6	30631194	GeneID:80742	GI:13376877	TRUE	6:30631170-30633244	4287	TSS1500	BODY;TSS1500;TSS1500	N_Shore	.49002317	.037355468	.33012068	.030925833	5.5499999e-10	-.15990248	.15990248
cg05125838	UCN2	3	48576589	GeneID:90226	GI:63053518	FALSE		5153	TSS1500	TSS1500;3'UTR	-	.56520677	.047188763	.40548182	.039035194	5.5499999e-10	-.15972495	.15972495
cg04182865	RNF14	5	141326615	GeneID:9604	GI:34577094	FALSE		4214	TSS200	TSS200	N_Shelf	.64696985	.048376739	.4873656	.060259216	5.5499999e-10	-.15960425	.15960425
cg24422489	FCGR2A	1	159741600	GeneID:2212	GI:50511935	TRUE	1:159741306-159741751	24356	TSS1500	TSS1500;TSS1500	-	.78977102	.041085228	.63027799	.054806001	5.5499999e-10	-.15949303	.15949303
cg20050826	K6IRS2	12	51281562	GeneID:140807	GI:28372502	TRUE	12:51280885-51281747	20016	TSS200	1STEXON;5'UTR;1STEXON;5'UTR;1STEXON;5'UTR	Island	.41155109	.047544412	.2521067	.036737517	5.5499999e-10	-.15944439	.15944439
cg08223235	BCL2	18	59054814	GeneID:596		TRUE	18:59054789-59055400	8169	TSS200	BODY	-	.56264615	.042324331	.40389028	.031304311	5.5499999e-10	-.15875587	.15875587
cg17465304	KIF12	9	115901263	GeneID:113220	GI:19923948	TRUE	9:115899815-115901565	17471	TSS200	TSS200	Island	.73013598	.055261422	.5713973	.060492255	5.5499999e-10	-.15873867	.15873867
cg27067621	NOX1	X	100016224	GeneID:27035	GI:21614529	FALSE		27002	TSS1500	TSS1500;TSS1500	-	.62104779	.045622136	.46238455	.040570647	5.5499999e-10	-.15866324	.15866324
cg01869233	C20orf75	20	5983139	GeneID:164312	GI:34303942	FALSE		1886	TSS1500	TSS1500	S_Shore	.64823669	.040072225	.48978829	.043558054	5.5499999e-10	-.1584484	.1584484
cg24292612	DEFB1	8	6722882	GeneID:1672	GI:50659096	FALSE		24217	TSS200down	5'UTR;1STEXON	-	.59979016	.057994347	.44137511	.052779078	5.5499999e-10	-.15841505	.15841505
cg19594666	LEP	7	127668516	GeneID:3952	GI:4557714	TRUE	7:127667928-127668724	19580	TSS200	TSS200	Island	.48211187	.06057423	.32371226	.052204382	5.5499999e-10	-.15839961	.15839961
cg05714729	GALNT1	18	31488094	GeneID:2589	GI:13124890	FALSE		5704	TSS1500	TSS1500	-	.46981943	.055053368	.3128241	.064181954	2.1800000e-09	-.15699533	.15699533
cg14920846	NAV1	1	199884832	GeneID:89796	GI:27262621	TRUE	1:199883511-199885170	14920	TSS1500dow	1STEXON	Island	.38181448	.099214941	.22482707	.062582605	5.5499999e-10	-.15698741	.15698741
cg17791651	POU3F1	1	38286076	GeneID:5453	GI:27545318	TRUE	1:38282510-38286276	17800	TSS1500	TSS1500	Island	.30532008	.060737085	.148791	.021221373	5.5499999e-10	-.15652908	.15652908
cg15361231	GLRX2	1	191341814	GeneID:51022	GI:37537702	FALSE		15343	TSS200down	1STEXON;TSS1500;5'UTR	S_Shore	.64698017	.052827027	.49141493	.070651762	5.5499999e-10	-.15556523	.15556523
cg14719055	RBBP7	X	16799604	GeneID:5931	GI:13259504	TRUE	X:16799457-16799671	14709	TSS1500	TSS1500	S_Shore	.51207477	.040139239	.35699508	.038359363	5.5499999e-10	-.15507969	.15507969
cg26705561	SEC31L2	10	102269781	GeneID:25956	GI:38149839	TRUE	10:102268974-102269882	26650	TSS200	TSS200	S_Shore	.70360219	.031302236	.54899698	.028883107	5.5499999e-10	-.15460521	.15460521
cg23355492	SP6	17	43288592	GeneID:80320	GI:42490765	FALSE		23318	TSS1500	TSS1500	-	.76469535	.037369236	.61040503	.04283002	5.5499999e-10	-.15429032	.15429032
cg19342782	ANKRD13C	1	70594394	GeneID:81573	GI:67972410	FALSE		19318	TSS1500	BODY;TSS1500;BODY;BODY;BODY	S_Shore	.4042106	.063362285	.25002936	.048156466	5.5499999e-10	-.15418124	.15418124
cg10287137	P2RY2	11	72606702	GeneID:5029	GI:28872719	TRUE	11:72606620-72607619	10201	TSS1500	TSS1500;TSS1500;TSS1500	Island	.71134919	.045396872	.55720562	.043774873	5.5499999e-10	-.15414357	.15414357
cg13703437	FYB	5	39255455	GeneID:2533	GI:42476114	FALSE		13634	TSS200	TSS200;TSS200	-	.5471738	.051077902	.39324597	.045581192	5.5499999e-10	-.15392783	.15392783
cg21846903	VTN	17	23721408	GeneID:7448	GI:18201910	FALSE		21816	TSS1500dow	1STEXON;5'UTR	N_Shore	.52812678	.045685131	.37497264	.031451449	5.5499999e-10	-.15315413	.15315413
cg01526089	P2RX1	17	3766139	GeneID:5023	GI:27894283	TRUE	17:3766007-3766269	1546	TSS1500dow	1STEXON	-	.46937642	.041019734	.3162573	.041312791	5.5499999e-10	-.15311912	.15311912
cg23090046	KNS2	14	103164372	GeneID:3831	GI:34916055	TRUE	14:103164266-103166338	23037	TSS1500	TSS1500;TSS1500;TSS1500	Island	.66513062	.053459611	.5120728	.050111219	5.5499999e-10	-.15305781	.15305781
cg25600606	HIPK3	11	33264921	GeneID:10114	GI:29469068	FALSE		25582	TSS1500dow	BODY;BODY	-	.77837783	.050835226	.62552851	.072035886	5.5499999e-10	-.15284932	.15284932
cg09971811	CST7	20	24878099	GeneID:8530	GI:20302138	FALSE		9883	TSS1500dow	1STEXON;5'UTR	-	.67314476	.076414637	.52032751	.077593967	1.5800000e-09	-.15281725	.15281725
cg14974772	FBLN5	14	91484178	GeneID:10516	GI:19743802	TRUE	14:91483172-91484307	14968	TSS1500	TSS1500	S_Shore	.39508647	.039824497	.2426579	.03194217	5.5499999e-10	-.15242857	.15242857
cg25655096	GPR92	12	6615553	GeneID:57121	GI:48675823	FALSE		25621	TSS200	1STEXON;5'UTR	-	.36484638	.054087631	.21243402	.04134978	5.5499999e-10	-.15241235	.15241235
cg06454084	MGC15476	19	51850082	GeneID:147906	GI:21450823	TRUE	19:51850072-51850378	6415	TSS1500	BODY	-	.72541946	.044331599	.57316577	.054707188	5.5499999e-10	-.15225369	.15225369
cg27258399	HTRA4	8	38951424	GeneID:203100	GI:30410026	TRUE	8:38950649-38951953	27178	TSS1500dow	BODY	Island	.37214935	.076329209	.22009648	.054060414	5.5499999e-10	-.15205286	.15205286
cg16003238	PUNC	15	63457929	GeneID:9543	GI:50593006	FALSE		16075	TSS1500	TSS1500	S_Shore	.50537676	.047379948	.35349491	.03398741	5.5499999e-10	-.15188184	.15188184
cg13277939	CTAGE5	14	38804962	GeneID:4253	GI:42740894	FALSE		13187	TSS1500dow	TSS1500;TSS1500;TSS1500;BODY	N_Shore	.53582758	.050872963	.38440344	.05002857	5.5499999e-10	-.15142414	.15142414
cg06394229	LGALS4	19	43995615	GeneID:3960	GI:6006017	FALSE		6359	TSS200	TSS200	-	.69350982	.046967454	.54277533	.041029967	5.6700000e-10	-.15073448	.15073448
cg07730301	ALDH3B1	11	67534528	GeneID:221	GI:71773289	FALSE		7689	TSS200down	5'UTR;5'UTR;5'UTR	-	.5952217	.051205199	.44457886	.043900035	5.5499999e-10	-.15064284	.15064284
cg06885782	KCNQ4	1	41020796	GeneID:9132	GI:26638652	TRUE	1:41020749-41021025	6867	TSS1500	TSS1500;TSS1500	N_Shore	.66310692	.042387549	.51353192	.03642486	5.5499999e-10	-.149575	.149575
cg16725130	MMP19	12	54522914	GeneID:4327	GI:75905804	FALSE		16757	TSS200down			.60744268	.036145873	.45796177	.032785069	5.5499999e-10	-.14948091	.14948091
cg05294455	MYL4	17	42641608	GeneID:4635	GI:17921996	FALSE		5304	TSS200down	5'UTR;TSS200	-	.51588809	.043076158	.36679915	.040664878	5.5499999e-10	-.14908895	.14908895
cg22630748	INHBE	12	56135137	GeneID:83729	GI:37622353	FALSE		22582	TSS1500	TSS1500	-	.78994727	.04971911	.64092451	.040537171	5.5499999e-10	-.14902276	.14902276
cg11505048	APOBEC4	1	181889349	GeneID:403314	GI:44888830	FALSE		11435	TSS1500	5'UTR;TSS1500	-	.70335209	.030511713	.55446309	.038618915	5.5499999e-10	-.14888901	.14888901
cg12530021	SIGLEC12	19	56696442	GeneID:89858	GI:16506825	FALSE		12436	TSS1500dow	1STEXON;TSS1500	-	.62372661	.04737664	.47500685	.038301513	5.5499999e-10	-.14871976	.14871976
cg24427660	PNPLA2	11	808892	GeneID:57104	GI:34147340	TRUE	11:808884-809164	24360	TSS200	TSS200	N_Shore	.70915848	.058518589	.56047356	.05818478	6.2200001e-10	-.14868492	.14868492
cg26105232	IL2RA	10	6145662	GeneID:3559	GI:4557666	FALSE		26063	TSS1500	TSS1500	-	.4627687	.04765971	.31408867	.040649623	5.5499999e-10	-.14868003	.14868003
cg10758292	DEFA1	8	6824791	GeneID:1667	GI:12621915	FALSE		10648	TSS1500dow			.7746827	.051213037	.62610239	.062766448	5.7600003e-10	-.14858031	.14858031
cg18910313	P2RY11	19	10083409	GeneID:5032	GI:52485986	FALSE		18888	TSS1500dow	BODY;1STEXON	S_Shore	.43577224	.060561907	.28735876	.04879326	5.5499999e-10	-.14841348	.14841348
cg08399444	GSG1	12	13139815	GeneID:83445	GI:13775203	FALSE		8337	TSS200down	BODY;1STEXON;5'UTR;1STEXON;BODY;5'UTR	-	.69147462	.062989734	.54363394	.074745305	1.2400000e-09	-.14784068	.14784068
cg15447486	GPR109B	12	121767629	GeneID:8843	GI:5174460	FALSE		15435	TSS1500			.72431767	.058748417	.57719862	.057132076	5.5499999e-10	-.14711905	.14711905
cg15901783	KCTD12	13	76359427	GeneID:115207	GI:40255011	TRUE	13:76357231-76359636	15964	TSS1500	TSS1500	S_Shore	.83997649	.027777802	.6928578	.037538268	5.5499999e-10	-.14711869	.14711869
cg06919203	GFRA4	20	3592151	GeneID:64096	GI:22091446	FALSE		6905	TSS200	TSS200;TSS200	S_Shelf	.68716788	.033603232	.54029602	.039677028	5.5499999e-10	-.14687186	.14687186
cg18390025	ELOVL3	10	103976726	GeneID:83401	GI:23097309	TRUE	10:103976562-103976832	18380	TSS1500dow	BODY	S_Shore	.45207363	.052052189	.30544427	.047105249	5.5499999e-10	-.14662936	.14662936
cg18401406	LOC400120	13	36145537	GeneID:400120	GI:44888824	FALSE		18394	TSS1500	TSS1500	N_Shore	.73601776	.031237008	.5894323	.031040171	5.5499999e-10	-.14658546	.14658546
cg08519905	CD9	12	6179035	GeneID:928	GI:21237762	TRUE	12:6178825-6180741	8449	TSS1500	TSS1500	N_Shore	.34792742	.051736545	.2014887	.029648542	5.5499999e-10	-.14643872	.14643872
cg15958424	ACPP	3	133518757	GeneID:55	GI:6382063	FALSE		16020	TSS200	TSS200;TSS200	-	.52879685	.06262169	.38240132	.057728413	6.0599997e-10	-.14639553	.14639553
cg09421562	MPO	17	53712993	GeneID:4353	GI:4557758	FALSE		9336	TSS1500dow	1STEXON	S_Shore	.69179165	.048082761	.54597491	.043573242	5.5499999e-10	-.14581674	.14581674
cg25201363	LRPAP1	4	3504643	GeneID:4043	GI:4505020	TRUE	4:3503067-3504738	25179	TSS1500	TSS1500	S_Shore	.5072031	.037964419	.36153373	.029164508	5.5499999e-10	-.14566937	.14566937
cg24428913	WAS	X	48426376	GeneID:7454	GI:4507908	FALSE		24363	TSS1500	TSS1500	-	.7129662	.052905761	.56758255	.069940202	5.5499999e-10	-.14538366	.14538366
cg15512851	FGD2	6	37081496	GeneID:221472	GI:34222232	FALSE		15494	TSS200down	5'UTR;1STEXON	-	.37311938	.051656712	.22872211	.043815464	5.5499999e-10	-.14439727	.14439727
cg26215727	SCNN1A	12	6355798	GeneID:6337	GI:47834319	FALSE		26181	TSS1500	BODY;TSS1500;TSS1500	-	.57932478	.050693072	.43500122	.049247526	5.5499999e-10	-.14432356	.14432356
cg22705929	YPEL4	11	57174550	GeneID:219539	GI:21450726	FALSE		22645	TSS1500	TSS1500	S_Shelf	.38873699	.039866958	.24467827	.030272655	5.5499999e-10	-.14405872	.14405872
cg23713742	SPAG4	20	33666135	GeneID:6676	GI:11037054	FALSE		23663	TSS1500	TSS1500	N_Shore	.76414818	.046739575	.62019676	.055605538	5.5499999e-10	-.14395142	.14395142
cg17356733	IFNGR2	21	33696497	GeneID:3460	GI:47419933	TRUE	21:33696159-33696518	17371	TSS1500	TSS1500	N_Shore	.70325243	.060675085	.55958927	.067981035	1.4600000e-09	-.14366317	.14366317
cg21491308	TEX101	19	48584666	GeneID:83639	GI:20127665	FALSE		21458	TSS200down	5'UTR;1STEXON	-	.36941499	.061712284	.22578472	.040393583	5.5499999e-10	-.14363027	.14363027
cg11787522	STRA6	15	72282162	GeneID:64220	GI:21314699	FALSE		11713	TSS200down	5'UTR;5'UTR;5'UTR;1STEXON;5'UTR;5'UTR	-	.3103196	.035254233	.16685501	.023870707	5.5499999e-10	-.1434646	.1434646
cg20833786	MRGPRX3	11	18097969	GeneID:117195	GI:46048170	FALSE		20770	TSS1500	TSS1500	-	.65937489	.067366466	.51640111	.058985192	6.5900002e-10	-.14297378	.14297378
cg19258882	ERBB3	12	54759072	GeneID:2065	GI:54792099	TRUE	12:54758945-54760796	19244	TSS1500	TSS1500;TSS1500	Island	.69953215	.023345739	.55663085	.023823757	5.5499999e-10	-.1429013	.1429013
cg12883767	SLC26A10	12	56299376	GeneID:65012	GI:65506788	TRUE	12:56299188-56300079	12819	TSS1500	TSS1500	N_Shore	.344798	.040541232	.20223543	.022390941	5.5499999e-10	-.14256257	.14256257
cg07423149	CHI3L1	1	201422869	GeneID:1116	GI:4557017	FALSE		7383	TSS1500	TSS1500	-	.7169016	.045882981	.57437056	.058778215	5.5499999e-10	-.14253104	.14253104
cg07073964	PRSSL1	19	649371	GeneID:400668	GI:47551346	TRUE	19:649323-649682	7062	TSS1500dow	-	-	.7320748	.05318372	.58985388	.052134287	5.7600003e-10	-.14222091	.14222091
cg14483391	HTR3D	3	185231921	GeneID:200909	GI:47519876	FALSE		14475	TSS200	TSS1500;TSS1500;TSS200	-	.53967559	.038010813	.39748245	.032822385	5.5499999e-10	-.14219314	.14219314
cg24447042	SMARCA1	X	128485574	GeneID:6594	GI:21071043	TRUE	X:128483922-128485645	24386	TSS1500	TSS1500;TSS1500	S_Shore	.60641503	.042455852	.46439332	.03598655	5.5499999e-10	-.14202172	.14202172
cg18468842	SLC13A3	20	44746516	GeneID:64849	GI:58761539	TRUE	20:44746486-44746729	18465	TSS200	3'UTR;TSS200	-	.63987917	.047268018	.49794108	.043391831	5.5700000e-10	-.14193809	.14193809
cg12788313	MST1	3	49701181	GeneID:4485	GI:31543211	FALSE		12718	TSS200			.70754468	.056480478	.56565934	.049743321	5.5499999e-10	-.14188534	.14188534
cg01129847	C19orf35	19	2232919	GeneID:374872	GI:38348367	FALSE		1140	TSS1500dow	5'UTR	S_Shelf	.38127586	.041597877	.23944415	.030103274	5.5499999e-10	-.14183171	.14183171
cg02564061	C12orf25	12	48285230	GeneID:84070	GI:14149788	FALSE		2560	TSS1500dow	BODY;BODY	-	.43180403	.025649851	.29006976	.026308645	5.5499999e-10	-.14173427	.14173427
cg18752880	C1QTNF3	5	34079266	GeneID:114899	GI:62739182	FALSE		18741	TSS200	TSS200;TSS200	-	.45277858	.044265185	.31117386	.043921564	5.5499999e-10	-.14160472	.14160472
cg09022808	GAL3ST1	22	29290857	GeneID:9514	GI:4758087	FALSE		8959	TSS200down	5'UTR;1STEXON	-	.60697001	.040001806	.46546727	.032873899	5.5499999e-10	-.14150274	.14150274
cg24059075	PRPH	12	47974583	GeneID:5630	GI:66932907	FALSE		23994	TSS1500	TSS1500	N_Shore	.27502179	.028767601	.13356507	.019769179	5.5499999e-10	-.14145672	.14145672
cg14511156	OSCAR	19	59295936	GeneID:126014	GI:45580712	FALSE		14495	TSS200down	5'UTR;5'UTR;5'UTR;1STEXON;1STEXON;5'UTR;1STEXON;1STEXON	N_Shore	.37726778	.046616375	.23588124	.037115589	5.5499999e-10	-.14138654	.14138654
cg07654896	RGN	X	46822773	GeneID:9104	GI:68216153	TRUE	X:46822380-46823326	7609	TSS200down	1STEXON;1STEXON;5'UTR;5'UTR	Island	.79453665	.043050725	.65315455	.058385562	5.5499999e-10	-.1413821	.1413821
cg26191951	RNASE2	14	20493306	GeneID:6036	GI:45243468	FALSE		26155	TSS200			.56161749	.063156746	.42037985	.050529391	5.5499999e-10	-.14123765	.14123765
cg08700306	LRP3	19	38378230	GeneID:4037	GI:4505014	FALSE		8635	TSS1500dow	BODY	S_Shore	.63280165	.04726145	.49178046	.035085134	5.5499999e-10	-.14102119	.14102119
cg22322184	RETN	19	7640203	GeneID:56729	GI:13435379	FALSE		22275	TSS1500dow	5'UTR	N_Shore	.61484724	.053919937	.47390845	.058724258	5.5499999e-10	-.14093879	.14093879
cg03580247	SLC4A1	17	39701014	GeneID:6521	GI:4507020	FALSE		3602	TSS200	1STEXON;5'UTR	-	.7934497	.02761836	.65287346	.049271662	5.5499999e-10	-.14057624	.14057624
cg27091787	HYAL2	3	50335694	GeneID:8692	GI:15022800	FALSE		27034	TSS1500	TSS1500	S_Shore	.63179582	.044040915	.49152192	.052831441	5.5499999e-10	-.1402739	.1402739
cg24122922	C20orf39	20	24397392	GeneID:79953	GI:13376346	FALSE		24063	TSS1500	TSS1500	N_Shore	.5956555	.044873208	.45582661	.040294815	5.5499999e-10	-.13982889	.13982889
cg07897701	ABP1	7	150180303	GeneID:26	GI:73486660	FALSE		7848	TSS1500	TSS1500	-	.66918707	.045257676	.52939707	.040429074	5.5499999e-10	-.13979	.13979
cg01617750	CMTM8	3	32254265	GeneID:152189	GI:32130535	TRUE	3:32254265-32255884	1632	TSS1500	TSS1500	N_Shore	.5273332	.056853365	.38765731	.062206075	5.5499999e-10	-.13967589	.13967589
cg27461196	FXYD1	19	40321946	GeneID:5348	GI:27754764	FALSE		27372	TSS1500dow	5'UTR;TSS1500	N_Shelf	.75603729	.044308301	.61649388	.045791958	5.5499999e-10	-.13954341	.13954341
cg04653308	PPP2R4	9	130911839	GeneID:5524	GI:30065641	FALSE		4702	TSS1500	BODY;BODY;TSS1500	N_Shore	.64083874	.048315167	.5013628	.038528319	5.5499999e-10	-.13947594	.13947594
cg10591659	NYX	X	41191712	GeneID:60506	GI:12007645	FALSE		10502	TSS200down	5'UTR;1STEXON	-	.82094926	.06974192	.68148059	.092040397	5.5499999e-10	-.13946867	.13946867
cg07658590	SLC19A1	21	45788015	GeneID:6573	GI:34808709	FALSE		7617	TSS1500	TSS1500	S_Shore	.55950379	.057364915	.42013273	.044011451	5.5499999e-10	-.13937107	.13937107
cg10506318	mimitin	5	60275337	GeneID:91942	GI:31341340	FALSE		10415	TSS1500	BODY;TSS1500	N_Shore	.50071681	.052305959	.3616789	.041853055	5.5499999e-10	-.13903791	.13903791
cg18431127	EPB42	15	41300855	GeneID:2038	GI:4557558	FALSE		18426	TSS200	TSS1500;TSS1500	-	.59085476	.039486535	.4520264	.039874431	5.5499999e-10	-.13882837	.13882837
cg17122311	IL27	16	28424779	GeneID:246778	GI:62422574	FALSE		17137	TSS1500dow	BODY	-	.75680703	.045439765	.61808991	.04291717	5.5499999e-10	-.13871711	.13871711
cg03886110	PECAM1	17	59817773	GeneID:5175	GI:21314616	TRUE	17:59817605-59817882	3924	TSS200			.44781131	.041442797	.3092097	.045730598	5.5499999e-10	-.1386016	.1386016
cg02490034	MEST	7	129913072	GeneID:4232	GI:29294634	TRUE	7:129912883-129914215	2481	TSS1500	TSS1500	N_Shore	.56747097	.054584362	.42937276	.055469055	5.5499999e-10	-.13809821	.13809821
cg23140706	NFE2	12	52975545	GeneID:4778	GI:5453773	FALSE		23092	TSS1500dow	5'UTR;5'UTR	-	.66582119	.048614182	.52794349	.039758641	5.5700000e-10	-.1378777	.1378777
cg09948350	FLJ25084	2	70042596	GeneID:151516	GI:22758145	FALSE		9863	TSS1500dow	5'UTR;1STEXON	S_Shore	.782956	.039927807	.64529145	.063500807	5.5499999e-10	-.13766456	.13766456
cg25431974	ECEL1	2	233061180	GeneID:9427	GI:4758231	TRUE	2:233058352-233061210	25407	TSS1500	TSS1500	Island	.49493006	.046301115	.35729253	.030652674	5.5499999e-10	-.13763753	.13763753
cg05947740	PHYHIP	8	22145723	GeneID:9796	GI:41281475	FALSE		5932	TSS200	1STEXON;5'UTR;5'UTR;1STEXON	S_Shore	.58016539	.038941648	.44294259	.033540804	5.5499999e-10	-.1372228	.1372228
cg09971646	DLK1	14	100263898	GeneID:8788	GI:74136020	TRUE	14:100263880-100264084	9882	TSS1500dow	BODY	S_Shore	.63052404	.070410408	.49341804	.058556329	5.5499999e-10	-.137106	.137106
cg08840010	TNFRSF9	1	7922901	GeneID:3604	GI:23510438	FALSE		8793	TSS1500dow	5'UTR	N_Shelf	.57286042	.065410525	.43575671	.064948171	1.3000000e-09	-.13710371	.13710371
cg23756272	BCL2	18	59055398	GeneID:596		TRUE	18:59054789-59055400	23702	TSS200	BODY	-	.69023222	.040305551	.55322433	.038196295	5.5499999e-10	-.13700789	.13700789
cg08241785	F2RL2	5	75955037	GeneID:2151	GI:34577053	FALSE		8177	TSS200	TSS200;BODY	-	.43878594	.063530132	.30183858	.050361373	5.5499999e-10	-.13694736	.13694736
cg12535715	HTRA4	8	38950850	GeneID:203100	GI:30410026	TRUE	8:38950649-38951953	12448	TSS200	1STEXON;5'UTR	Island	.56317413	.073100403	.42640144	.051617909	5.5499999e-10	-.13677269	.13677269
cg01599709	HBEGF	5	139705861	GeneID:1839	GI:4503412	TRUE	5:139705676-139706721	1612	TSS1500dow	BODY	Island	.33541262	.044129979	.1987845	.026821993	5.5499999e-10	-.13662812	.13662812
cg26415655	IL31RA	5	55184731	GeneID:133396	GI:38455420	FALSE		26382	TSS1500			.58290702	.046412289	.44636852	.04237945	5.5499999e-10	-.13653851	.13653851
cg13588835	LGALS7	19	43955851	GeneID:3963	GI:4504984	FALSE		13513	TSS200down			.35455817	.059545256	.21813272	.055557612	5.5499999e-10	-.13642545	.13642545
cg18884741	RABGEF1	7	65842232	GeneID:27342	GI:7657495	FALSE		18859	TSS1500	TSS1500	N_Shore	.83250558	.039223723	.69640547	.05565	5.5499999e-10	-.13610011	.13610011
cg05681757	FGD4	12	32546301	GeneID:121512	GI:21245127	FALSE		5676	TSS200	TSS200	-	.70463622	.055902343	.56886727	.055036739	5.5499999e-10	-.13576895	.13576895
cg00394658	PTPRJ	11	47958245	GeneID:5795	GI:18860899	TRUE	11:47957874-47959889	396	TSS1500	TSS1500;TSS1500	Island	.38107225	.033460315	.24532825	.026317522	5.5499999e-10	-.13574401	.13574401
cg09001777	FUT3	19	5802504	GeneID:2525	GI:4503808	FALSE		8936	TSS200	TSS200;TSS200;TSS200;TSS200	-	.50155389	.047404721	.36599818	.04792675	5.5499999e-10	-.13555571	.13555571
cg09682183	UNC93A	6	167625243	GeneID:54346	GI:29336076	FALSE		9613	TSS1500dow	BODY;BODY	-	.36711225	.073535323	.23160134	.042607829	5.5499999e-10	-.13551091	.13551091
cg09188980	CALCA	11	14949954	GeneID:796	GI:76880474	TRUE	11:14949913-14950639	9113	TSS1500dow	5'UTR;5'UTR;5'UTR	N_Shore	.31400338	.04798707	.17870477	.026074741	5.5499999e-10	-.13529861	.13529861
cg18771300	RHOJ	14	62741490	GeneID:57381	GI:29171294	TRUE	14:62741321-62741574	18760	TSS1500dow	1STEXON	-	.37703922	.12883385	.24233945	.066014796	5.5499999e-10	-.13469978	.13469978
cg21788470	PTHLH	12	28016940	GeneID:5744	GI:39995087	FALSE		21765	TSS1500			.39048153	.041350272	.25592816	.029047409	5.5499999e-10	-.13455337	.13455337
cg27067618	CYP4F3	19	15612949	GeneID:4051	GI:4503240	FALSE		27001	TSS1500dow	5'UTR	-	.47776052	.0453468	.34333757	.034995638	5.5499999e-10	-.13442296	.13442296
cg26661623	ASGR2	17	6959986	GeneID:433	GI:18426871	FALSE		26610	TSS1500	TSS1500;TSS1500;TSS1500	-	.7724548	.045487311	.63808417	.0513971	5.5499999e-10	-.13437063	.13437063
cg27371741	TDGF1	3	46594162	GeneID:6997	GI:4507424	TRUE	3:46594072-46594386	27287	TSS200	5'UTR;TSS200	S_Shore	.77836776	.031507798	.64460051	.050718255	5.5499999e-10	-.13376725	.13376725
cg25288155	PLEKHB1	11	73035044	GeneID:58473	GI:10864012	FALSE		25259	TSS200down	5'UTR;1STEXON;5'UTR;TSS1500;TSS1500;1STEXON	-	.69746608	.036961067	.56372356	.042289507	5.5499999e-10	-.13374251	.13374251
cg03240509	KCNA6	12	4788430	GeneID:3742	GI:25952089	TRUE	12:4788356-4789953	3252	TSS200	TSS200	N_Shore	.65459937	.070984885	.52095026	.076777913	5.5499999e-10	-.13364911	.13364911
cg03760483	ALOX12	17	6840021	GeneID:239	GI:4502050	TRUE	17:6839463-6841283	3778	TSS200	TSS200	Island	.47938612	.084976234	.34582174	.08279065	5.5499999e-10	-.13356438	.13356438
cg12836863	BRCA2	13	31787023	GeneID:675	GI:4502450	TRUE	13:31786608-31787134	12774	TSS1500	TSS1500	N_Shore	.63299543	.063602008	.49947554	.075540729	3.5600001e-09	-.13351989	.13351989
cg09997082	GIPR	19	50862786	GeneID:2696	GI:45545425	FALSE		9902	TSS1500	TSS1500	N_Shelf	.58979136	.052068207	.45632848	.049354926	5.5499999e-10	-.13346288	.13346288
cg14700707	NOTCH4	6	32299818	GeneID:4855	GI:55770875	FALSE		14687	TSS200down	1STEXON;5'UTR	-	.35908967	.049707688	.22578523	.039433509	5.5499999e-10	-.13330445	.13330445
cg05546038	NOL3	16	65764534	GeneID:8996	GI:34147652	FALSE		5544	TSS1500	TSS1500	N_Shore	.83153641	.034074772	.69847715	.039844021	5.5499999e-10	-.13305926	.13305926
cg18133966	PLA2G1B	12	119250101	GeneID:5319	GI:38016927	FALSE		18135	TSS200	TSS200	-	.67496568	.029024947	.54234588	.039288554	5.5499999e-10	-.1326198	.1326198
cg08888956	NTS	12	84791970	GeneID:4922	GI:31563516	FALSE		8835	TSS1500	TSS1500	-	.61548835	.047038853	.48307556	.054813229	5.5499999e-10	-.13241279	.13241279
cg23839680	CCT6A	7	56085732	GeneID:908	GI:58331169	FALSE		23775	TSS1500	TSS1500;5'UTR;TSS1500	N_Shore	.54843074	.054948431	.41612822	.04633135	6.0599997e-10	-.13230252	.13230252
cg05890484	BHMT	5	78443308	GeneID:635	GI:4502406	TRUE	5:78443059-78443592	5874	TSS200	TSS200	-	.29260287	.064415522	.16043992	.028499909	5.5499999e-10	-.13216294	.13216294
cg04726200	SLC22A18	11	2887061	GeneID:5002		TRUE	11:2886834-2887801	4768	TSS200down	BODY;BODY	Island	.61849833	.060157672	.48660901	.054292358	5.5499999e-10	-.13188931	.13188931
cg25050026	MFSD1	3	160002104	GeneID:64747	GI:12232392	TRUE	3:160001706-160003429	25012	TSS1500	TSS1500;TSS1500	N_Shore	.25342432	.037616648	.12159668	.019263109	5.5499999e-10	-.13182764	.13182764
cg06759890	LHFPL2	5	77842294	GeneID:10184	GI:32698675	FALSE		6738	TSS1500	5'UTR	S_Shore	.50989968	.04492946	.3781181	.04761716	5.5499999e-10	-.13178158	.13178158
cg15910079	RNASE3	14	20429255	GeneID:6037	GI:45243506	FALSE		15972	TSS200			.54126358	.062218826	.40951341	.047511805	6.4000000e-10	-.13175017	.13175017
cg20017147	TEX101	19	48584442	GeneID:83639	GI:20127665	FALSE		19984	TSS200			.53554094	.04320294	.40394413	.032123692	5.5499999e-10	-.1315968	.1315968
cg15787039	SGNE1	15	30721477	GeneID:6447	GI:4506916	TRUE	15:30721114-30721502	15832	TSS1500dow	5'UTR;5'UTR	-	.53683645	.042444512	.40524498	.035343628	5.5499999e-10	-.13159147	.13159147
cg21460582	CSPG4	15	73792916	GeneID:1464	GI:47419929	FALSE		21430	TSS1500	TSS1500	-	.60521764	.029535985	.47385454	.029449169	5.5499999e-10	-.13136309	.13136309
cg26306976	ITGB1BP1	2	9482352	GeneID:9270	GI:20143949	FALSE		26279	TSS1500	TSS1500;TSS1500;BODY	S_Shore	.7950443	.051326994	.66409886	.071763232	5.5499999e-10	-.13094544	.13094544
cg25587233	PPP2R4	9	130911826	GeneID:5524	GI:30065641	FALSE		25569	TSS1500	BODY;BODY;TSS1500	N_Shore	.69719321	.04994195	.56624836	.041028511	5.5499999e-10	-.13094485	.13094485
cg04527918	UCN	2	27384674	GeneID:7349	GI:12056477	TRUE	2:27382533-27385080	4565	TSS200	TSS200	Island	.77377921	.04664433	.64328957	.052800838	5.5499999e-10	-.13048965	.13048965
cg10275770	ICAM2	17	59437937	GeneID:3384	GI:12545398	FALSE		10188	TSS200	5'UTR;1STEXON;5'UTR;5'UTR;5'UTR;5'UTR	-	.45459712	.046072382	.32419413	.038194697	5.5499999e-10	-.13040298	.13040298
cg07924575	HPS4	22	25211231	GeneID:89781	GI:23110965	FALSE		7874	TSS1500	TSS1500;BODY	S_Shore	.76896179	.04146995	.63869154	.040283404	5.5499999e-10	-.13027024	.13027024
cg26453588	BIK	22	41835965	GeneID:638		TRUE	22:41835870-41837797	26407	TSS200down	TSS1500	Island	.38901344	.042559661	.25881422	.027646745	5.5499999e-10	-.13019922	.13019922
cg05973262	NOTCH4	6	32299873	GeneID:4855	GI:55770875	FALSE		5961	TSS200	TSS200	-	.73295897	.057249662	.6028232	.039604954	3.3000001e-09	-.13013577	.13013577
cg12340144	XYLB	3	38363812	GeneID:9942	GI:18860917	TRUE	3:38362978-38364258	12250	TSS1500dow	BODY	S_Shore	.35152239	.037044026	.22141102	.027253725	5.5499999e-10	-.13011137	.13011137
cg10564498	AXL	19	46416493	GeneID:558	GI:21536465	TRUE	19:46416423-46416659	10475	TSS200	TSS1500;TSS1500	-	.44597235	.05777669	.31587806	.04837697	5.5499999e-10	-.13009429	.13009429
cg02838492	KIF12	9	115901109	GeneID:113220	GI:19923948	TRUE	9:115899815-115901565	2834	TSS200down	1STEXON;5'UTR	Island	.70454299	.052245773	.57451558	.038338225	5.5499999e-10	-.13002741	.13002741
cg08274552	SLC4A3	2	220200078	GeneID:6508	GI:42415528	FALSE		8215	TSS1500	TSS1500;TSS1500	N_Shore	.73001534	.025736189	.60006607	.032940857	5.5499999e-10	-.12994927	.12994927
cg11058932	TSGA13	7	130022707	GeneID:114960	GI:31377632	FALSE		10968	TSS1500	TSS1500	-	.67033726	.044202842	.54044259	.046335422	5.5499999e-10	-.12989467	.12989467
cg22971191	SLC10A2	13	102517707	GeneID:6555	GI:4506972	FALSE		22915	TSS1500	TSS1500	-	.61814809	.047674958	.4883092	.038524181	5.5499999e-10	-.12983888	.12983888
cg14654385	URP2	11	63729582	GeneID:83706	GI:34222247	TRUE	11:63729259-63729691	14638	TSS1500	TSS1500;TSS1500	N_Shore	.56286371	.059946805	.43320552	.059351627	1.0700000e-09	-.12965819	.12965819
cg00615241	PRTN3	19	790689	GeneID:5657	GI:71361687	FALSE		630	TSS1500	TSS1500	N_Shelf	.56218028	.046834651	.43256637	.048750848	5.5499999e-10	-.12961391	.12961391
cg14740251	SIGLEC5	19	56831909	GeneID:8778	GI:4502658	FALSE		14732	TSS1500	-	-	.70287341	.078113623	.57352793	.063437045	5.5499999e-10	-.12934548	.12934548
cg12585943	PPT2	6	32229346	GeneID:9374	GI:20336249	TRUE	6:32228589-32230636	12510	TSS200down	TSS1500;1STEXON;5'UTR	N_Shore	.40015191	.039710179	.27097458	.038474143	5.5499999e-10	-.12917733	.12917733
cg14913610	KLRG1	12	9033608	GeneID:10219	GI:47717095	FALSE		14905	TSS200down	BODY	-	.34597698	.049251497	.21700957	.039653163	5.5499999e-10	-.1289674	.1289674
cg20191453	AMT	3	49434859	GeneID:275	GI:44662837	TRUE	3:49434750-49435011	20152	TSS200down	BODY;1STEXON;1STEXON;3'UTR;1STEXON;1STEXON	-	.47773817	.063179202	.34879434	.04727358	5.5499999e-10	-.12894383	.12894383
cg17279839	RARRES2	7	149669531	GeneID:5919	GI:8051632	TRUE	7:149668838-149669799	17300	TSS200down	5'UTR	Island	.19506887	.068466038	.066256821	.024407424	5.5499999e-10	-.12881204	.12881204
cg05556717	CCL26	7	75257240	GeneID:10344	GI:51944958	FALSE		5555	TSS1500	TSS1500	-	.49053395	.0498835	.36187091	.051269729	5.5499999e-10	-.12866303	.12866303
cg18081258	NDRG2	14	20564001	GeneID:57447	GI:42544210	TRUE	14:20562491-20564111	18070	TSS1500	TSS1500;TSS1500;TSS1500;TSS1500;TSS1500;TSS1500;TSS1500;TSS1500	Island	.51905119	.040529244	.39081341	.037399095	5.5499999e-10	-.12823778	.12823778
cg09793866	STAR	8	38128705	GeneID:6770	GI:56117847	TRUE	8:38128618-38128820	9701	TSS1500	TSS1500;TSS1500	-	.83730745	.024854871	.70921987	.047265053	5.5499999e-10	-.12808758	.12808758
cg19906550	SLC22A18	11	2877375	GeneID:5002	GI:34734072	FALSE		19886	TSS200			.48526514	.048031002	.35719037	.04474733	5.5499999e-10	-.12807477	.12807477
cg03882305	TRIM50C	7	72077882	GeneID:378108	GI:38524611	TRUE	7:72077471-72078733	3919	TSS200down			.49739411	.079561837	.3693898	.055484217	5.5499999e-10	-.12800431	.12800431
cg12845808	PCDH12	5	141318788	GeneID:51294	GI:14589925	FALSE		12782	TSS200down	1STEXON;5'UTR	-	.70681369	.069072172	.57887697	.0461712	3.5600001e-09	-.12793672	.12793672
cg01762581	DKK4	8	42353771	GeneID:27121	GI:66346690	FALSE		1780	TSS200down	5'UTR;1STEXON	-	.49011216	.035710741	.36231861	.025946505	5.5499999e-10	-.12779355	.12779355
cg20320468	LAIR1	19	59569431	GeneID:3903	GI:11231175	FALSE		20272	TSS1500			.74010831	.044012278	.61241418	.058423143	5.5499999e-10	-.12769413	.12769413
cg25341726	IL27	16	28425832	GeneID:246778	GI:62422574	FALSE		25305	TSS200	TSS200	-	.55945581	.058623902	.43197778	.054097876	9.9800002e-10	-.12747803	.12747803
cg03574571	CD22	19	40512021	GeneID:933	GI:4502650	FALSE		3599	TSS200down	5'UTR	-	.41232795	.050387267	.28488675	.047564715	5.5499999e-10	-.1274412	.1274412
cg11052143	ALS2CR11	2	202192265	GeneID:151254	GI:37059794	TRUE	2:202191787-202192348	10960	TSS200	TSS200;TSS200;TSS200;TSS200	S_Shore	.60362077	.047672573	.47619694	.038768478	5.5499999e-10	-.12742382	.12742382
cg09191626	SPON1	11	13940562	GeneID:10418	GI:24307904	TRUE	11:13940272-13941720	9119	TSS1500	1STEXON;5'UTR	N_Shore	.35642818	.044466928	.22910014	.037339039	5.5499999e-10	-.12732804	.12732804
cg02593766	EPN3	17	45963676	GeneID:55040	GI:8923677	FALSE		2585	TSS1500	BODY;TSS1500	-	.76101339	.047826402	.63406247	.055396084	6.2200001e-10	-.12695092	.12695092
cg20512303	PDLIM4	5	131620858	GeneID:8572	GI:19923180	TRUE	5:131620858-131621718	20448	TSS1500	TSS1500;TSS1500	N_Shore	.74038839	.032766845	.61344355	.027588889	5.5499999e-10	-.12694484	.12694484
cg20287234	GPR55	2	231497709	GeneID:9290	GI:33695106	TRUE	2:231497688-231497949	20234	TSS1500dow	5'UTR	-	.58286279	.07007613	.45647725	.066580489	4.5499999e-09	-.12638554	.12638554
cg14324675	LST1	6	31662827	GeneID:7940	GI:45505156	FALSE		14297	TSS1500dow	BODY;TSS200;5'UTR;5'UTR;TSS200;TSS200;BODY;5'UTR	-	.44081655	.062287092	.31446818	.054323483	5.5499999e-10	-.12634838	.12634838
cg03025569	TRIM16	17	15527151	GeneID:10626	GI:48255912	FALSE		3040	TSS1500	TSS1500	-	.73512471	.04382107	.60878628	.052911598	5.5499999e-10	-.12633842	.12633842
cg00899659	ZNF22	10	44815977	GeneID:7570	GI:55775473	FALSE		925	TSS200down	BODY;TSS1500	N_Shore	.35287747	.048480202	.2267721	.040048849	5.5700000e-10	-.12610537	.12610537
cg24355048	CTSG	14	24114868	GeneID:1511	GI:23110953	FALSE		24291	TSS1500dow	BODY	-	.69031101	.051866002	.56421542	.054914247	5.5700000e-10	-.12609559	.12609559
cg00840516	HYAL2	3	50335101	GeneID:8692	GI:15022800	FALSE		864	TSS200down	5'UTR;1STEXON;TSS1500	S_Shore	.70989251	.034535751	.58382356	.033040471	5.5499999e-10	-.12606895	.12606895
cg04784315	GPR21	9	124837105	GeneID:2844	GI:4885306	FALSE		4834	TSS1500dow	1STEXON;BODY	-	.5947578	.057227813	.46871239	.061616212	6.4000000e-10	-.12604541	.12604541
cg02049180	INSRR	1	155094826	GeneID:3645	GI:31657139	FALSE		2076	TSS1500dow	BODY;BODY	N_Shore	.7118485	.035099395	.58598608	.031575717	5.5700000e-10	-.12586242	.12586242
cg12876594	NPR2	9	35781798	GeneID:4882	GI:73915097	TRUE	9:35781291-35782084	12813	TSS1500	TSS1500	Island	.60780394	.068794414	.48201609	.073932238	5.5499999e-10	-.12578785	.12578785
cg15868302	FOXD2	1	47672914	GeneID:2306	GI:55956927	TRUE	1:47671572-47673093	15929	TSS1500			.46539882	.05389801	.3396396	.037834775	5.5499999e-10	-.12575921	.12575921
cg09208010	MMP14	14	22375620	GeneID:4323	GI:13027797	TRUE	14:22375571-22376887	9136	TSS200	TSS200	N_Shore	.37800604	.061583407	.25228083	.04261902	5.5499999e-10	-.12572521	.12572521
cg10242476	TDGF1	3	46594368	GeneID:6997	GI:4507424	TRUE	3:46594072-46594386	10158	TSS200down	5'UTR;1STEXON;5'UTR	S_Shore	.74685681	.041002449	.62119609	.050397381	5.5499999e-10	-.12566072	.12566072
cg17753124	IER2	19	13120872	GeneID:9592	GI:48675810	FALSE		17760	TSS1500	TSS1500;BODY	N_Shore	.71660906	.04856886	.59101629	.049748454	5.5499999e-10	-.12559277	.12559277
cg25957124	DNAH3	16	21078585	GeneID:55567	GI:24308168	TRUE	16:21078406-21078638	25924	TSS1500	5'UTR;TSS1500	S_Shore	.29048717	.043007389	.16548045	.03136766	5.5499999e-10	-.12500672	.12500672
cg04121771	TM4SF4	3	150674314	GeneID:7104	GI:21265109	FALSE		4166	TSS1500	TSS1500	-	.7016108	.055211101	.57667291	.046652969	7.0599998e-10	-.12493789	.12493789
cg14894144	LAMA3	18	19524552	GeneID:3909	GI:38045907	TRUE	18:19523109-19524860	14886	TSS1500dow	BODY;BODY	S_Shore	.38462391	.042992756	.25977027	.029012134	5.5499999e-10	-.12485364	.12485364
cg14973995	TETRAN	4	2905490	GeneID:10227	GI:20127439	TRUE	4:2905247-2907199	14967	TSS200down	5'UTR;1STEXON;5'UTR	Island	.46153542	.051653799	.33707085	.048523869	5.5499999e-10	-.12446457	.12446457
cg11540997	DUOX2	15	43195110	GeneID:50506	GI:28872752	FALSE		11466	TSS1500	TSS1500;BODY	N_Shore	.59272355	.03288731	.46828571	.021824824	5.5499999e-10	-.12443784	.12443784
cg27236973	KRT17	17	37035523	GeneID:3872	GI:4557700	TRUE	17:37035447-37035647	27157	TSS1500	TSS1500	-	.54855788	.066306055	.42413503	.06135479	1.2400000e-09	-.12442285	.12442285
cg25165199	RCBTB2	13	48005694	GeneID:1102	GI:38570088	FALSE		25145	TSS1500	TSS1500	S_Shore	.56222785	.050797153	.43823698	.051955353	5.5499999e-10	-.12399086	.12399086
cg24798047	GOLT1A	1	202450278	GeneID:127845	GI:38348210	TRUE	1:202449670-202450343	24750	TSS1500	TSS1500	-	.57243669	.025393231	.44855452	.028239312	5.5499999e-10	-.12388217	.12388217
cg15379858	ChGn	8	19584746	GeneID:55790	GI:40255140	FALSE		15364	TSS1500	TSS1500;TSS1500	-	.77159208	.048755068	.64789659	.05730373	5.5499999e-10	-.12369549	.12369549
cg07239938	ELA2	19	803813	GeneID:1991	GI:58530849	TRUE	19:803684-804740	7209	TSS1500dow	BODY	N_Shore	.60853386	.046553675	.4849456	.047851086	5.5499999e-10	-.12358826	.12358826
cg02516189	CARD9	9	138387913	GeneID:64170	GI:47717130	FALSE		2517	TSS200down	1STEXON;5'UTR;1STEXON;5'UTR	S_Shelf	.27615905	.036687765	.15285298	.023020081	5.5499999e-10	-.12330607	.12330607
cg07363637	SLC44A4	6	31954975	GeneID:80736	GI:13376867	TRUE	6:31954897-31955162	7336	TSS1500	TSS200	-	.76319933	.045710489	.64002657	.050579909	5.5499999e-10	-.12317276	.12317276
cg07958192	TIGD2	4	90252997	GeneID:166815	GI:23312391	FALSE		7909	TSS200down	1STEXON;5'UTR	S_Shore	.54953104	.048570562	.4263702	.048000466	5.7600003e-10	-.12316084	.12316084
cg18413900	CYP27B1	12	56447256	GeneID:1594	GI:74099700	FALSE		18406	TSS200	TSS200	S_Shore	.78997248	.034111068	.66736764	.038614523	5.5499999e-10	-.12260485	.12260485
cg12638745	C21orf13	21	39738334	GeneID:150082	GI:53832012	FALSE		12566	TSS1500	TSS1500;TSS1500	N_Shore	.44758716	.036436252	.32518885	.035528697	5.5499999e-10	-.12239832	.12239832
cg19297232	SMPD3	16	67040522	GeneID:55512	GI:46358429	TRUE	16:67039271-67040730	19276	TSS1500	TSS1500	S_Shore	.62979358	.046403892	.50752831	.041259993	5.5499999e-10	-.12226528	.12226528
cg02932167	ECEL1	2	233061195	GeneID:9427	GI:4758231	TRUE	2:233058352-233061210	2929	TSS1500	TSS1500	Island	.56408137	.046538707	.44193316	.030303875	5.5499999e-10	-.12214822	.12214822
cg22830895	CRYGN	7	150768409	GeneID:155051	GI:21389516	FALSE		22783	TSS1500	TSS1500	S_Shore	.46901345	.071452372	.34688196	.057675049	8.6399998e-10	-.1221315	.1221315
cg01813965	C16orf50	16	56286605	GeneID:84229	GI:31542529	FALSE		1843	TSS1500dow	5'UTR	-	.30585182	.034893893	.183842	.031963971	5.5499999e-10	-.12200981	.12200981
cg25028542	ANLN	7	36395645	GeneID:54443	GI:31657093	TRUE	7:36395584-36396754	24993	TSS1500	TSS1500;BODY	N_Shore	.37278095	.040798202	.25082743	.036382537	5.5499999e-10	-.12195352	.12195352
cg24526899	BMP4	14	53493899	GeneID:652	GI:19528648	FALSE		24484	TSS1500	TSS1500;TSS1500	S_Shore	.50689662	.033498641	.38495693	.029667007	5.5499999e-10	-.12193969	.12193969
cg17142183	IL1R2	2	101974624	GeneID:7850	GI:27894332	TRUE	2:101974583-101974787	17158	TSS200	TSS200	-	.43538737	.057768051	.31384653	.054685254	8.9199997e-10	-.12154084	.12154084
cg08794763	TLE6	19	2928843	GeneID:79816	GI:13376098	FALSE		8737	TSS1500dow	5'UTR;5'UTR	S_Shore	.76690102	.028442198	.64539212	.029205622	5.5499999e-10	-.1215089	.1215089
cg03625911	CHI3L1	1	201422360	GeneID:1116	GI:4557017	FALSE		3645	TSS200down	1STEXON	-	.5755536	.04562908	.45431638	.0458702	5.5499999e-10	-.12123722	.12123722
cg19537511	ARHGEF15	17	8154538	GeneID:22899	GI:32307165	FALSE		19517	TSS1500dow	5'UTR	-	.72952485	.034740392	.60859454	.040043183	5.5499999e-10	-.12093031	.12093031
cg19497444	SLC22A18	11	2887370	GeneID:5002		TRUE	11:2886834-2887801	19475	TSS200down	BODY;BODY	Island	.69563085	.044124015	.5748173	.056368735	5.5499999e-10	-.12081355	.12081355
cg03165378	S100A9	1	151596506	GeneID:6280	GI:9845520	FALSE		3194	TSS1500	TSS1500	-	.69231361	.045894727	.57160246	.037014291	5.5499999e-10	-.12071115	.12071115
cg09584711	HPR	16	70654445	GeneID:3250	GI:45580722	FALSE		9514	TSS200	TSS200	-	.70380527	.041471664	.58313316	.055314053	5.5499999e-10	-.12067211	.12067211
cg22319147	CDH5	16	64958100	GeneID:1003	GI:14589894	FALSE		22271	TSS200down	5'UTR;1STEXON	-	.86127359	.042132095	.74060673	.046311677	5.5499999e-10	-.12066686	.12066686
cg09868035	C20orf135	20	61962518	GeneID:140701	GI:49574583	FALSE		9769	TSS1500	TSS1500	N_Shore	.47613919	.03285807	.35560358	.035425719	5.5499999e-10	-.12053561	.12053561
cg17296078	UBTD1	10	99249711	GeneID:80019	GI:34222339	TRUE	10:99247397-99249880	17313	TSS1500dow	TSS1500;BODY	S_Shore	.28439283	.037682958	.16388734	.026722779	5.5499999e-10	-.1205055	.1205055
cg22286764	C3orf35	3	37403643	GeneID:339883	GI:30350205	FALSE		22245	TSS1500dow	-	-	.81206846	.047254473	.69161969	.055684678	5.5499999e-10	-.12044877	.12044877
cg00673191	DOPEY2	21	36458793	GeneID:9980	GI:45827700	FALSE		702	TSS200down	5'UTR	-	.62080115	.049090527	.50069004	.048044816	5.5499999e-10	-.12011111	.12011111
cg21019522	SLC22A18	11	2877365	GeneID:5002	GI:34734072	FALSE		20955	TSS200	TSS200;BODY	N_Shelf	.41447985	.051331319	.29454997	.046543561	5.7600003e-10	-.11992988	.11992988
cg11822932	LMO2	11	33870292	GeneID:4005	GI:6633806	FALSE		11757	TSS200down	1STEXON;5'UTR	-	.34771919	.039186932	.22797385	.032191973	5.5499999e-10	-.11974534	.11974534
cg24765079	CDH1	16	67329931	GeneID:999		TRUE	16:67328348-67330000	24710	TSS200down	BODY	S_Shore	.8590337	.028650839	.73966819	.052092921	5.5499999e-10	-.11936551	.11936551
cg09106999	CDK2	12	54646332	GeneID:1017	GI:16936527	FALSE		9041	TSS1500	TSS1500;TSS1500;TSS1500	N_Shore	.40877309	.048646707	.2895211	.033263087	5.5499999e-10	-.119252	.119252
cg20083676	EDG3	9	90795819	GeneID:1903	GI:38788192	TRUE	9:90794956-90796827	20046	TSS1500	1STEXON;1STEXON;TSS1500	Island	.21282247	.042390402	.093768083	.017947033	5.5499999e-10	-.11905438	.11905438
cg10236239	SULT1C2	2	108360946	GeneID:27233	GI:28830307	FALSE		10149	TSS200down	5'UTR;1STEXON	-	.30282545	.035075236	.18387754	.025643483	5.5499999e-10	-.11894791	.11894791
cg12966875	SLPI	20	43317160	GeneID:6590	GI:15834622	FALSE		12892	TSS1500	TSS1500	-	.32478479	.050929476	.20629957	.037326392	5.5499999e-10	-.11848521	.11848521
cg00451635	EMP2	16	10582531	GeneID:2013	GI:42716292	FALSE		464	TSS1500	TSS1500	S_Shore	.68277317	.044662721	.56435907	.046631668	5.5499999e-10	-.1184141	.1184141
cg05501357	HIPK3	11	33264845	GeneID:10114	GI:29469068	FALSE		5506	TSS1500dow	BODY;BODY	-	.48390704	.050682563	.36590385	.052091185	5.9200000e-10	-.11800319	.11800319
cg03833774	ZCCHC5	X	77800805	GeneID:203430	GI:22749386	FALSE		3857	TSS1500dow	5'UTR	-	.50409228	.046194807	.38610259	.040910777	5.5499999e-10	-.11798969	.11798969
cg13576290	LOC165186	2	29110241	GeneID:165186	GI:40548323	FALSE		13499	TSS1500dow	BODY	-	.67318422	.03326058	.55520672	.031749565	5.5499999e-10	-.1179775	.1179775
cg12894984	PNMT	17	35077157	GeneID:5409	GI:31543421	TRUE	17:35077148-35078655	12829	TSS1500	TSS1500	N_Shore	.67429656	.025835097	.55639976	.03799339	5.5499999e-10	-.1178968	.1178968
cg08030082	POMC	2	25245343	GeneID:5443	GI:4505948	TRUE	2:25243726-25245503	7993	TSS1500	TSS1500;TSS1500	Island	.49517161	.035501648	.37742215	.027505565	5.5499999e-10	-.11774945	.11774945
cg14552982	EXOSC2	9	132558047	GeneID:23404	GI:39725699	TRUE	9:132557410-132558319	14545	TSS1500	TSS1500	N_Shore	.57057941	.037831526	.45286646	.048376292	5.5499999e-10	-.11771294	.11771294
cg08820801	FBXO17	19	44157661	GeneID:115290	GI:22325386	TRUE	19:44157524-44158503	8771	TSS1500dow	5'UTR	N_Shore	.80233163	.033011239	.68495899	.036735989	5.5499999e-10	-.11737263	.11737263
cg14654731	FLJ30834	4	122904595	GeneID:132332	GI:22748850	TRUE	4:122904540-122906207	14639	TSS1500dow	5'UTR;TSS1500	N_Shore	.42127725	.043564077	.3041054	.028869452	5.5499999e-10	-.11717185	.11717185
cg11846968	PLUNC	20	31287206	GeneID:51297	GI:18765703	FALSE		11789	TSS1500	TSS1500;TSS1500	-	.68052471	.046351481	.56348926	.059046935	6.8299999e-10	-.11703545	.11703545
cg26540515	ANGPT4	20	844349	GeneID:51378	GI:21328453	FALSE		26493	TSS1500dow	BODY	-	.81089562	.036121115	.69387281	.034378208	5.5499999e-10	-.11702281	.11702281
cg15937958	UNQ473	19	47638973	GeneID:284340	GI:38348269	FALSE		15999	TSS200down	1STEXON;5'UTR	-	.83277911	.031075893	.71590185	.038171869	5.5499999e-10	-.11687726	.11687726
cg13468685	PLEK	2	68446241	GeneID:5341	GI:4505878	FALSE		13395	TSS1500dow	BODY	-	.45476663	.054398406	.33796111	.048824161	6.8299999e-10	-.11680552	.11680552
cg17952262	MFSD7	4	673240	GeneID:84179	GI:31542730	FALSE		17964	TSS1500	TSS1500	S_Shore	.32841828	.03313376	.21175395	.028748536	5.5499999e-10	-.11666434	.11666434
cg24576425	GALNT5	2	157822650	GeneID:11227	GI:32698685	FALSE		24515	TSS200down	1STEXON;5'UTR	-	.26920137	.034769651	.1525757	.016912365	5.5499999e-10	-.11662567	.11662567
cg17641252	PLEK2	14	66948288	GeneID:26499	GI:7706642	TRUE	14:66948159-66949047	17635	TSS1500dow	BODY	Island	.5257988	.046757206	.40930396	.035847016	5.5499999e-10	-.11649483	.11649483
cg16005443	LILRB3	19	59418951	GeneID:11025	GI:5803059	FALSE		16081	TSS1500			.36334613	.044974621	.2468767	.045325227	5.5499999e-10	-.11646943	.11646943
cg26750002	RASIP1	19	53936486	GeneID:54922	GI:38570104	TRUE	19:53936336-53936649	26686	TSS1500	BODY;TSS1500	S_Shore	.47271088	.052056812	.35630891	.047794037	5.5499999e-10	-.11640197	.11640197
cg15840985	OSBPL10	3	31998479	GeneID:114884	GI:23111057	TRUE	3:31996491-31998604	15901	TSS1500	5'UTR;TSS1500	S_Shore	.4963738	.03656698	.38019186	.027918434	5.5499999e-10	-.11618194	.11618194
cg21723486	TP73L	3	190832017	GeneID:8626	GI:31543817	FALSE		21715	TSS200down	1STEXON;1STEXON;1STEXON	-	.67897201	.042529684	.56287718	.05589129	5.5499999e-10	-.11609483	.11609483
cg14292823	TIGD5	8	144752240	GeneID:84948	GI:23238250	TRUE	8:144750028-144752852	14256	TSS1500dow	TSS1500;TSS1500;1STEXON;TSS1500;TSS1500;TSS1500;TSS1500	Island	.67234206	.035739597	.5564515	.033786301	5.5499999e-10	-.11589056	.11589056
cg03012280	ZFYVE19	15	38885547	GeneID:84936	GI:33636761	FALSE		3022	TSS1500	TSS1500;BODY	N_Shore	.77190173	.041109804	.65614945	.071642861	5.5499999e-10	-.11575228	.11575228
cg02327719	C1orf135	1	26057973	GeneID:79000	GI:13128989	TRUE	1:26057917-26058914	2363	TSS1500dow	BODY	N_Shore	.41323999	.033426058	.29757723	.026275853	5.5499999e-10	-.11566275	.11566275
cg05037688	EGFL7	9	138676375	GeneID:51162	GI:41393581	FALSE		5070	TSS1500	TSS1500;TSS1500	N_Shelf	.2949771	.039389383	.17954037	.032698132	5.5499999e-10	-.11543673	.11543673
cg08361238	PTGFRN	1	117253827	GeneID:5738	GI:41152505	TRUE	1:117253545-117255169	8301	TSS1500	TSS1500	Island	.65593243	.026864976	.54054546	.023192938	5.5499999e-10	-.11538696	.11538696
cg14088811	SPI1	11	47356570	GeneID:6688	GI:4507174	TRUE	11:47356386-47356586	14043	TSS200down	5'UTR;5'UTR;1STEXON;1STEXON	Island	.31899735	.039240561	.20364314	.029333314	5.5499999e-10	-.11535421	.11535421
cg22549408	PMAIP1	18	55717280	GeneID:5366	GI:10863922	TRUE	18:55716783-55717316	22502	TSS1500	TSS1500	N_Shore	.60825962	.065083548	.49294972	.074948289	5.5499999e-10	-.11530989	.11530989
cg17823175	AZU1	19	779170	GeneID:566	GI:28416954	TRUE	19:779165-779382	17835	TSS1500dow	BODY	-	.76493496	.035976965	.64976066	.040214092	5.5499999e-10	-.11517429	.11517429
cg20648149	SYNE2	14	63388842	GeneID:23224	GI:33624847	TRUE	14:63388820-63390670	20588	TSS1500	TSS1500;TSS1500	N_Shore	.69027334	.029465206	.57532346	.028849242	5.5499999e-10	-.11494988	.11494988
cg01240931	APC	5	112101942	GeneID:324	GI:53759121	FALSE		1244	TSS1500dow	5'UTR;5'UTR;5'UTR	-	.39066789	.044200823	.27581519	.042397104	9.9800002e-10	-.1148527	.1148527
cg12629515	HIST1H2BO	6	27967790	GeneID:8348	GI:16306565	TRUE	6:27967671-27968276	12563	TSS1500	TSS1500;TSS1500	N_Shore	.59891629	.050209563	.4841857	.071441524	5.5499999e-10	-.1147306	.1147306
cg00839584	IL1A	2	113258562	GeneID:3552	GI:27894329	FALSE		861	TSS1500dow	1STEXON;5'UTR	-	.57913995	.035889514	.46472886	.031499926	5.5499999e-10	-.11441109	.11441109
cg00754253	HRASLS5	11	63015763	GeneID:117245	GI:16905366	FALSE		781	TSS1500	TSS1500;TSS1500;TSS1500	S_Shore	.37874669	.032223687	.26434949	.027568573	5.5499999e-10	-.1143972	.1143972
cg10453758	ACAD11	3	133862880	GeneID:84129	GI:38505217	FALSE		10353	TSS1500	BODY;5'UTR;TSS1500	S_Shore	.56178939	.044026703	.44794488	.041946113	5.6700000e-10	-.11384451	.11384451
cg03311899	GPR109A	12	121753810	GeneID:338442	GI:41152145	TRUE	12:121753648-121753912	3327	TSS200down			.82811332	.04293013	.71427327	.057560664	5.5499999e-10	-.11384004	.11384004
cg13228642	IER5	1	179323983	GeneID:51278	GI:45439368	TRUE	1:179323856-179326301	13124	TSS1500	TSS1500	N_Shore	.57892245	.044291783	.46512657	.03662239	5.5499999e-10	-.11379588	.11379588
cg14348532	CALCA	11	14950138	GeneID:796		TRUE	11:14949913-14950639	14323	TSS200	5'UTR;5'UTR;5'UTR	Island	.30108491	.053839147	.18752702	.047261201	3.4300001e-09	-.11355789	.11355789
cg12943082	CCL26	7	75257247	GeneID:10344	GI:51944958	FALSE		12872	TSS1500	TSS1500	-	.66037065	.060474794	.54707074	.07161139	5.5499999e-10	-.11329991	.11329991
cg12315311	UNQ3033	19	59260255	GeneID:284415	GI:38348277	TRUE	19:59259904-59260292	12223	TSS1500	TSS1500	-	.38718706	.042215101	.27398613	.038668379	5.5499999e-10	-.11320093	.11320093
cg00516481	PDE9A	21	42946271	GeneID:5152	GI:48762716	TRUE	21:42946154-42947773	536	TSS1500	TSS1500;TSS1500;TSS1500;TSS1500;TSS1500;TSS1500;TSS1500;TSS1500;TSS1500;TSS1500;TSS1500;TSS1500;TSS1500;TSS1500;TSS1500;TSS1500;TSS1500;TSS1500;TSS1500;TSS1500	Island	.35317886	.038894061	.24007055	.024287805	5.5499999e-10	-.11310831	.11310831
cg07403255	PAX8	2	113752640	GeneID:7849	GI:37577108	TRUE	2:113750661-113752664	7368	TSS1500dow			.73833328	.022057436	.62528229	.034835827	5.5499999e-10	-.113051	.113051
cg01031251	RPS6KA1	1	26728010	GeneID:6195	GI:55743133	TRUE	1:26727978-26728184	1046	TSS1500	TSS1500	N_Shore	.76989061	.032791901	.65687227	.038978346	5.5499999e-10	-.11301833	.11301833
cg20264732	RBM35B	16	66827264	GeneID:80004	GI:45935392	TRUE	16:66826447-66827890	20211	TSS1500dow	1STEXON	Island	.21061966	.037821203	.097739361	.016699158	5.5499999e-10	-.1128803	.1128803
cg10266490	ACOT11	1	54786297	GeneID:26027	GI:25777708	FALSE		10180	TSS200	TSS200;TSS200	-	.39504024	.051445115	.28216746	.049595062	9.6200004e-10	-.11287278	.11287278
cg06434451	MARCKSL1	1	32574878	GeneID:65108	GI:32401423	TRUE	1:32573266-32574965	6399	TSS1500	TSS1500	S_Shore	.67084742	.049431682	.55815029	.030767009	3.5600001e-09	-.11269712	.11269712
cg22566906	GRASP	12	50685980	GeneID:160622	GI:32171220	FALSE		22515	TSS1500	TSS1500	N_Shore	.35387164	.040394548	.24146454	.042110249	5.5700000e-10	-.1124071	.1124071
cg19764555	AHNAK	11	62071695	GeneID:79026	GI:55769540	TRUE	11:62069792-62071810	19728	TSS1500	TSS1500;TSS1500	S_Shore	.49979305	.030775577	.38740435	.032878816	5.5499999e-10	-.1123887	.1123887
cg02905245	URB	3	113842342	GeneID:151887	GI:41152073	FALSE		2898	TSS1500dow	5'UTR;1STEXON;5'UTR	-	.63723952	.044335481	.52504849	.050890457	5.5499999e-10	-.11219102	.11219102
cg03589001	MORF4L1	15	76951769	GeneID:10933	GI:45643134	TRUE	15:76951750-76953285	3612	TSS1500	TSS1500;TSS1500	N_Shore	.46663913	.070412964	.3545126	.067761362	5.5499999e-10	-.11212653	.11212653
cg12782180	LEP	7	127668168	GeneID:3952	GI:4557714	TRUE	7:127667928-127668724	12708	TSS1500	TSS1500	Island	.45059401	.03750689	.33900425	.036054883	5.5499999e-10	-.11158976	.11158976
cg23771929	FREQ	9	131974016	GeneID:23413	GI:17738307	TRUE	9:131973952-131975536	23716	TSS1500	TSS1500	N_Shore	.3321459	.044439841	.22056688	.031122738	5.5499999e-10	-.11157902	.11157902
cg08927738	BCAS1	20	52120801	GeneID:8537	GI:4502372	FALSE		8869	TSS1500	TSS200	-	.56000364	.037148621	.448466	.038658835	5.5499999e-10	-.11153764	.11153764
cg03763616	SPIB	19	55613809	GeneID:6689	GI:61888835	FALSE		3782	TSS1500	TSS200	-	.3511267	.042479672	.23971917	.036139231	5.5499999e-10	-.11140753	.11140753
cg12128839	HOXA5	7	27149961	GeneID:3202	GI:24497516	TRUE	7:27147983-27152159	12074	TSS200	TSS200	Island	.69819266	.055725552	.58679312	.067734413	5.5499999e-10	-.11139953	.11139953
cg07376232	AMICA1	11	117590130	GeneID:120425	GI:23397450	FALSE		7349	TSS1500	BODY;TSS1500	-	.26684234	.03906998	.15553439	.024789747	5.5499999e-10	-.11130795	.11130795
cg19601328	MAP3K14	17	40724512	GeneID:9020	GI:4505396	FALSE		19588	TSS1500	5'UTR	-	.42042691	.039871711	.30933699	.036368694	5.5499999e-10	-.11108992	.11108992
cg09571369	P2RY14	3	152479253	GeneID:9934	GI:41281534	FALSE		9503	TSS1500	BODY;TSS1500	-	.34492901	.03035284	.23394333	.020237345	5.5499999e-10	-.11098568	.11098568
cg00983520	CPT1B	22	49363933	GeneID:1375	GI:23238252	TRUE	22:49362955-49363937	1018	TSS200	1STEXON;TSS1500;1STEXON;5'UTR;BODY;1STEXON;5'UTR;TSS200;TSS200;1STEXON;5'UTR;5'UTR	S_Shore	.49342868	.069722041	.3828012	.064584553	5.5499999e-10	-.11062747	.11062747
cg12949760	KCNQ1	11	2499438	GeneID:3784		TRUE	11:2498865-2499473	12875	TSS200down	BODY;BODY	-	.66355282	.05513474	.55299073	.052639004	9.2600000e-10	-.11056209	.11056209
cg06762858	PILRA	7	99809192	GeneID:29992	GI:30179904	FALSE		6740	TSS200down			.8212359	.029912895	.71070045	.02879457	5.5499999e-10	-.11053544	.11053544
cg03764585	FMOD	1	201586846	GeneID:2331	GI:71040110	FALSE		3786	TSS200down	1STEXON;5'UTR	-	.56031424	.05200658	.4498353	.054000348	5.5499999e-10	-.11047894	.11047894
cg12564962	DSCR6	21	37299808	GeneID:53820	GI:9506556	TRUE	21:37299098-37301923	12478	TSS1500	TSS1500	Island	.83466142	.027349671	.72418576	.041777398	5.5499999e-10	-.11047566	.11047566
cg06494782	K6IRS2	12	51281713	GeneID:140807	GI:28372502	TRUE	12:51280885-51281747	6466	TSS200	TSS200;TSS200;TSS200	S_Shore	.66464049	.032875046	.55418593	.033875402	5.5499999e-10	-.11045456	.11045456
cg02039171	CEBPE	14	22658002	GeneID:1053	GI:28872799	TRUE	14:22657951-22658161	2064	TSS1500dow	1STEXON	-	.79235649	.032299079	.68196243	.033160839	5.5499999e-10	-.11039406	.11039406
cg09509673	CCR10	17	38087223	GeneID:2826	GI:7705315	FALSE		9434	TSS200down	BODY;TSS1500	N_Shore	.79060352	.031384382	.68027699	.042293251	5.5499999e-10	-.11032653	.11032653
cg05338167	CALML4	15	66285305	GeneID:91860	GI:46195750	FALSE		5335	TSS200down	1STEXON;5'UTR;5'UTR;1STEXON	-	.69479269	.032721777	.58453816	.027966194	5.5499999e-10	-.11025453	.11025453
cg25509184	CFTR	7	116906618	GeneID:1080	GI:6995995	TRUE	7:116906608-116907566	25493	TSS1500	TSS1500	-	.29722902	.062400952	.18708666	.040414866	5.5499999e-10	-.11014237	.11014237
cg18632631	TNK1	17	7224773	GeneID:8711	GI:4507610	TRUE	17:7224715-7225512	18623	TSS1500	TSS1500	N_Shore	.68514735	.051101305	.57505232	.063360639	5.5499999e-10	-.11009502	.11009502
cg08828036	ATP10A	15	23660297	GeneID:57194	GI:21361906	TRUE	15:23658498-23660531	8780	TSS1500	TSS1500	S_Shore	.68390334	.04960968	.57386816	.045019504	5.5499999e-10	-.11003518	.11003518
cg24664957	VPS37B	12	121946956	GeneID:79720	GI:13375925	TRUE	12:121945921-121947044	24611	TSS1500	TSS1500	S_Shore	.76855189	.028513554	.65857905	.036407948	5.5499999e-10	-.10997283	.10997283
cg24019564	RUNX3	1	25130153	GeneID:864		TRUE	1:25127692-25131906	23957	TSS200	TSS1500;BODY	Island	.6979773	.042136297	.5880304	.035679057	5.5499999e-10	-.10994691	.10994691
cg22437699	ARX	X	24943279	GeneID:170302	GI:24497588	TRUE	X:24943184-24943388	22394	TSS1500dow	BODY	N_Shore	.35316905	.025805747	.24335872	.026621209	5.5499999e-10	-.10981034	.10981034
cg02679745	FUT7	9	139047467	GeneID:2529	GI:56090657	FALSE		2684	TSS200	BODY;TSS1500	S_Shore	.54457855	.051996935	.4347997	.052304324	1.3500000e-09	-.10977885	.10977885
cg11752275	GNLY	2	85774547	GeneID:10578	GI:7108343	FALSE		11683	TSS1500	TSS1500;TSS1500	-	.71608806	.049815681	.60642368	.05964135	9.9800002e-10	-.10966438	.10966438
cg19728382	STC2	5	172689882	GeneID:8614	GI:61676085	TRUE	5:172688676-172689956	19692	TSS1500	TSS1500	S_Shore	.38834238	.039164174	.2788333	.028750664	5.5499999e-10	-.10950908	.10950908
cg22933847	MRGPRF	11	68536712	GeneID:219928	GI:31543160	FALSE		22879	TSS1500dow	5'UTR;5'UTR	S_Shore	.40495202	.039373998	.2954675	.028912716	5.5499999e-10	-.10948452	.10948452
cg17051440	CLDN2	X	106050345	GeneID:9075	GI:38455423	FALSE		17070	TSS200down	5'UTR;5'UTR;1STEXON;5'UTR	-	.62151378	.043730766	.51219851	.043905418	5.5499999e-10	-.10931528	.10931528
cg26884581	PYGM	11	64283990	GeneID:5837	GI:5032008	TRUE	11:64283634-64284020	26838	TSS1500dow	1STEXON;1STEXON;5'UTR;5'UTR	-	.86389446	.018710675	.75459135	.030768927	5.5499999e-10	-.10930312	.10930312
cg16003913	MPG	16	67072	GeneID:4350	GI:62632764	FALSE		16077	TSS200down	5'UTR;TSS1500;1STEXON;TSS1500	N_Shore	.37496096	.042296477	.26570654	.03518286	5.5499999e-10	-.10925442	.10925442
cg00689340	RTKN	2	74522180	GeneID:6242	GI:62739177	TRUE	2:74521537-74523151	719	TSS1500dow	BODY;TSS1500;TSS1500	Island	.65574747	.037821643	.54651552	.042134214	5.5499999e-10	-.10923195	.10923195
cg06791867	TSPAN18	11	44837520	GeneID:90139	GI:42476203	FALSE		6769	TSS200	5'UTR	-	.87587839	.02778014	.76671469	.039946672	5.5499999e-10	-.1091637	.1091637
cg07506795	ZNF19	16	70081061	GeneID:7567	GI:38045955	TRUE	16:70080524-70081125	7477	TSS1500	TSS1500	-	.77883995	.031738274	.66973782	.037193891	5.5499999e-10	-.10910213	.10910213
cg22165685	VENTX	10	134901282	GeneID:27287	GI:33356561	TRUE	10:134899803-134901503	22111	TSS200	TSS200	Island	.24067353	.059368752	.13194613	.032736782	5.5499999e-10	-.1087274	.1087274
cg20713492	AQP10	1	152560106	GeneID:89872	GI:22538419	FALSE		20649	TSS200	TSS200	-	.21318565	.022807844	.10467739	.014904296	5.5499999e-10	-.10850827	.10850827
cg14119236	FGF23	12	4359336	GeneID:8074	GI:15055547	TRUE	12:4359234-4359462	14077	TSS200	TSS200	-	.50325394	.039501451	.39483076	.037931137	5.5499999e-10	-.10842317	.10842317
cg00145118	GNPDA1	5	141374115	GeneID:10007	GI:41281953	FALSE		159	TSS1500	TSS1500	S_Shore	.68682283	.04572019	.57866997	.042791802	5.5499999e-10	-.10815287	.10815287
cg03439703	PDE3B	11	14621567	GeneID:5140	GI:40254433	TRUE	11:14621492-14623271	3455	TSS1500	TSS1500;5'UTR	N_Shore	.44246235	.043281388	.33439738	.035842732	5.5499999e-10	-.10806498	.10806498
cg00443307	KLRG1	12	9033007	GeneID:10219	GI:47717095	FALSE		458	TSS1500	TSS1500	-	.59100366	.038455039	.48294494	.037135255	5.5499999e-10	-.10805872	.10805872
cg13247990	MLCK	16	45339677	GeneID:91807	GI:32698825	FALSE		13149	TSS200down	5'UTR;1STEXON	-	.87291628	.013467126	.76503295	.035600103	5.5499999e-10	-.10788333	.10788333
cg09076123	NCF2	1	181826150	GeneID:4688	GI:67189969	FALSE		9006	TSS200down	5'UTR;1STEXON;5'UTR	-	.40160486	.053387471	.29382133	.046450745	1.2000000e-09	-.10778353	.10778353
cg13726191	FGFBP1	4	15549131	GeneID:9982	GI:49574208	FALSE		13655	TSS200	TSS200	-	.55941314	.045267232	.45167649	.047045585	5.5499999e-10	-.10773665	.10773665
cg09533063	ALDH8A1	6	135313282	GeneID:64577	GI:25952149	FALSE		9457	TSS1500	TSS1500;TSS1500	-	.75455606	.035971235	.64711326	.038182236	5.5499999e-10	-.1074428	.1074428
cg09172980	NAT8	2	73723682	GeneID:9027	GI:13929473	FALSE		9100	TSS1500			.38024575	.031304944	.27283564	.033086423	5.5499999e-10	-.1074101	.1074101
cg01305625	PDLIM4	5	131621711	GeneID:8572	GI:19923180	TRUE	5:131620858-131621718	1309	TSS1500dow	BODY;BODY	Island	.79882181	.020674139	.69166964	.022915507	5.5499999e-10	-.10715216	.10715216
cg20244073	MID1	X	10761548	GeneID:4281	GI:15451851	FALSE		20192	TSS200down	5'UTR	-	.27036387	.030143926	.16322884	.032735545	5.5499999e-10	-.10713503	.10713503
cg16302441	POMC	2	25245334	GeneID:5443	GI:4505948	TRUE	2:25243726-25245503	16368	TSS1500	TSS1500;TSS1500	Island	.4163458	.035624444	.30940476	.02378037	5.5499999e-10	-.10694104	.10694104
cg19831077	LOC349136	7	150738857	GeneID:349136	GI:38093662	TRUE	7:150736827-150739238	19794	TSS200	TSS1500	S_Shore	.35344312	.059125844	.24651353	.044780899	5.5499999e-10	-.10692959	.10692959
cg14605021	FGF20	8	16904125	GeneID:26281	GI:9789946	TRUE	8:16903149-16904126	14593	TSS200	TSS200	S_Shore	.21893109	.034369618	.11204586	.014016016	5.5499999e-10	-.10688523	.10688523
cg15037004	ZNF366	5	71839694	GeneID:167465	GI:22749278	FALSE		15021	TSS1500	TSS1500	-	.64045423	.028420651	.53359711	.0319595	5.5499999e-10	-.10685712	.10685712
cg15528736	FCGRT	19	54707592	GeneID:2217	GI:34222296	TRUE	19:54707438-54707641	15512	TSS1500	5'UTR;TSS1500;1STEXON	N_Shore	.33504185	.047324166	.22835524	.03807807	5.5499999e-10	-.10668661	.10668661
cg24408313	BCL2	18	59139445	GeneID:596		TRUE	18:59137551-59139457	24343	TSS200	-	S_Shore	.29663774	.038070995	.19004673	.023132915	5.5499999e-10	-.10659102	.10659102
cg13565215	DSCAML1	11	117173546	GeneID:57453	GI:21359934	TRUE	11:117171489-117173815	13491	TSS1500	TSS1500	S_Shore	.57312572	.038935408	.46655223	.042840686	5.6700000e-10	-.10657349	.10657349
cg06244417	FCN1	9	136949449	GeneID:2219	GI:8051583	FALSE		6203	TSS200down	1STEXON	-	.78007275	.036723778	.67353493	.03141195	5.5499999e-10	-.10653782	.10653782
cg16715722	TLX1	10	102880286	GeneID:3195	GI:19923318	FALSE		16743	TSS200down	TSS1500;5'UTR	N_Shore	.72930938	.033430435	.62280041	.033527374	5.5499999e-10	-.10650897	.10650897
cg17347634	CYP7B1	8	65874470	GeneID:9420	GI:13787190	TRUE	8:65873327-65874473	17355	TSS1500	TSS1500	S_Shore	.52239645	.051144302	.41598013	.044787116	6.2200001e-10	-.10641631	.10641631
cg22858288	SLC22A18	11	2886898	GeneID:5002		TRUE	11:2886834-2887801	22810	TSS200down	BODY;BODY	Island	.70792174	.048842732	.60152411	.044857457	5.5499999e-10	-.10639763	.10639763
cg01704534	FLJ20273	4	40212781	GeneID:54502	GI:9506670	TRUE	4:40212767-40212971	1723	TSS200	5'UTR;TSS200	-	.64104623	.045344003	.53482431	.051152907	5.5499999e-10	-.10622191	.10622191
cg05559445	CDKN1C	11	2864250	GeneID:1028		TRUE	11:2861494-2864350	5557	TSS200	TSS1500;TSS1500;TSS1500	Island	.54787052	.039809559	.44165152	.03871125	5.5499999e-10	-.10621899	.10621899
cg17339202	SYNC1	1	32933487	GeneID:81493	GI:13540560	FALSE		17345	TSS200	BODY;BODY	-	.42757478	.1257327	.32141113	.12142134	5.6700000e-10	-.10616365	.10616365
cg25832796	AP1G2	14	23107943	GeneID:8906	GI:18104994	FALSE		25791	TSS1500	3'UTR;TSS1500;3'UTR	S_Shore	.25557467	.031558927	.1494322	.026104255	5.5499999e-10	-.10614248	.10614248
cg00138126	TMEPAI	20	55720103	GeneID:56937	GI:40317614	FALSE		153	TSS200	TSS1500;TSS1500;TSS200	S_Shore	.72189069	.030103942	.6158157	.029707627	5.5499999e-10	-.10607499	.10607499
cg03455762	XPNPEP2	X	128701156	GeneID:7512	GI:62865898	FALSE		3470	TSS1500dow	BODY	-	.4202517	.076934606	.31445575	.07174398	5.5499999e-10	-.10579595	.10579595
cg11498156	TLX1	10	102880135	GeneID:3195	GI:19923318	FALSE		11423	TSS200	TSS1500;5'UTR	N_Shore	.4297187	.033099782	.32393143	.028532919	5.5499999e-10	-.10578728	.10578728
cg21671476	MYL9	20	34603023	GeneID:10398	GI:31563522	TRUE	20:34602603-34603041	21661	TSS1500	TSS1500;TSS1500	S_Shore	.46303302	.044835836	.35730511	.042723957	5.5499999e-10	-.10572791	.10572791
cg04337944	FBLN1	22	44277967	GeneID:2192	GI:34734061	TRUE	22:44276835-44278027	4361	TSS1500dow	BODY;BODY;BODY;BODY	Island	.57688898	.033532459	.47119498	.032640666	5.5499999e-10	-.105694	.105694
cg01344171	C6orf206	6	43720625	GeneID:221421	GI:32964824	TRUE	6:43720593-43721485	1348	TSS200	TSS200	N_Shore	.6080088	.034891248	.50248891	.029879076	5.5499999e-10	-.10551989	.10551989
cg20395072	GNPNAT1	14	52328351	GeneID:64841	GI:41584203	TRUE	14:52327281-52328478	20349	TSS1500	TSS1500	S_Shore	.46643925	.02970957	.36092862	.02939239	5.5499999e-10	-.10551062	.10551062
cg10137010	TRPV3	17	3409188	GeneID:162514	GI:22027467	TRUE	17:3408990-3409249	10041	TSS1500	TSS1500	-	.58925897	.042888019	.48379251	.039104283	5.5499999e-10	-.10546646	.10546646
cg05135156	C1orf21	1	182622043	GeneID:81563	GI:58761542	TRUE	1:182621646-182623491	5162	TSS1500	TSS1500	Island	.25135231	.037468754	.14592884	.01938243	5.5499999e-10	-.10542347	.10542347
cg20469837	GALNT5	2	157822546	GeneID:11227	GI:32698685	FALSE		20409	TSS200	TSS200	-	.37662452	.034443662	.27135459	.021152798	5.5499999e-10	-.10526994	.10526994
cg08159444	PNMA5	X	151910885	GeneID:114824	GI:24308383	FALSE		8114	TSS1500dow	5'UTR;5'UTR;5'UTR	N_Shelf	.54148746	.052486066	.436472	.060455572	5.5499999e-10	-.10501546	.10501546
cg15780361	ALS2CR11	2	202192343	GeneID:151254	GI:37059794	TRUE	2:202191787-202192348	15815	TSS1500	TSS200;TSS200;TSS200;TSS200	S_Shore	.69827861	.034378823	.59333849	.032329407	5.5499999e-10	-.10494012	.10494012
cg15407570	STAB1	3	52504564	GeneID:23166	GI:61743977	FALSE		15388	TSS200down	BODY	-	.29911333	.029176982	.19431211	.027251208	5.5499999e-10	-.10480122	.10480122
cg19531130	ANGPTL5	11	101291869	GeneID:253935	GI:31342398	FALSE		19510	TSS1500dow	BODY;5'UTR	S_Shore	.23121473	.032881483	.12642567	.015033154	5.5499999e-10	-.10478906	.10478906
cg14892768	AXL	19	46417172	GeneID:558	GI:21536465	FALSE		14882	TSS1500dow	1STEXON;1STEXON	-	.43463174	.068150274	.32991585	.055502862	5.5499999e-10	-.10471588	.10471588
cg21522988	MLSTD1	12	29268139	GeneID:55711	GI:31542657	FALSE		21498	TSS1500dow	5'UTR	-	.76688045	.029491713	.66217846	.034072183	5.5499999e-10	-.104702	.104702
cg26227005	ELAVL4	1	50347104	GeneID:1996	GI:21361338	FALSE		26196	TSS200	BODY;BODY;TSS200;BODY;TSS200	-	.23693696	.033935349	.13230652	.019062052	5.5499999e-10	-.10463044	.10463044
cg16080552	TACSTD2	1	58815787	GeneID:4070	GI:4505056	TRUE	1:58814224-58815985	16146	TSS1500dow	TSS200	Island	.39792022	.16411109	.2933158	.12261058	5.5499999e-10	-.10460442	.10460442
cg17105014	GYPC	2	127129833	GeneID:2995	GI:21614502	FALSE		17124	TSS1500	TSS1500;TSS1500	N_Shore	.22227255	.034623697	.11775677	.020374754	5.5499999e-10	-.10451578	.10451578
cg18934187	STARD6	18	50136187	GeneID:147323	GI:21040260	FALSE		18911	TSS1500	TSS1500	N_Shore	.67339724	.050012279	.56891191	.060115084	2.3700000e-09	-.10448533	.10448533
cg16708012	TMEM119	12	107516243	GeneID:338773	GI:32171198	FALSE		16735	TSS1500	TSS1500	-	.76756197	.020065874	.66315985	.02744345	5.5499999e-10	-.10440212	.10440212
cg07085271	MMP24	20	33277475	GeneID:10893	GI:73620939	FALSE		7077	TSS1500			.36547682	.035865381	.26108226	.023428526	5.5499999e-10	-.10439456	.10439456
cg22778981	ERBB2	17	35109659	GeneID:2064		TRUE	17:35109518-35110599	22724	TSS200down	5'UTR;TSS200	N_Shore	.39562881	.038954202	.29133046	.029425027	5.5499999e-10	-.10429835	.10429835
cg22016649	PNPLA2	11	808917	GeneID:57104	GI:34147340	TRUE	11:808884-809164	21968	TSS200down	1STEXON;5'UTR	N_Shore	.45695755	.038089816	.35266417	.037692025	5.5499999e-10	-.10429338	.10429338
cg16989646	SLC25A15	13	40262245	GeneID:10166	GI:7657584	TRUE	13:40261314-40262445	17006	TSS1500dow	5'UTR	Island	.28800398	.044620391	.18374586	.032859936	5.5499999e-10	-.10425812	.10425812
cg23219570	FGF23	12	4359154	GeneID:8074	GI:15055547	FALSE		23178	TSS200down	5'UTR;1STEXON	-	.27874342	.036877658	.17450191	.030596536	5.5499999e-10	-.10424151	.10424151
cg08640498	INHBC	12	56114782	GeneID:3626	GI:15718678	FALSE		8577	TSS200	TSS200	-	.78322667	.021471111	.67902911	.036177378	5.5499999e-10	-.10419756	.10419756
cg04582938	UAP1L1	9	139091250	GeneID:91373	GI:46409263	TRUE	9:139090808-139093750	4630	TSS1500	TSS1500	N_Shore	.32392982	.024827287	.21988221	.019583438	5.5499999e-10	-.10404761	.10404761
cg20870362	CCIN	9	36159175	GeneID:881	GI:17738311	FALSE		20813	TSS1500	TSS1500	S_Shelf	.79075891	.024741398	.68674964	.044101991	5.5499999e-10	-.10400927	.10400927
cg06471905	ADAM11	17	40191214	GeneID:4185	GI:73747883	TRUE	17:40191182-40192471	6439	TSS1500	TSS1500	N_Shore	.27171472	.030447615	.16780207	.023569781	5.5499999e-10	-.10391265	.10391265
cg11921829	FCRL2	1	156013554	GeneID:79368	GI:19923628	FALSE		11871	TSS200			.47828352	.049540699	.37439531	.040319096	7.5300000e-10	-.10388821	.10388821
cg18124706	ATG4A	X	107220194	GeneID:115201	GI:30795247	FALSE		18125	TSS1500	TSS1500;TSS1500;BODY;BODY	N_Shore	.52866912	.042721298	.42499378	.043004017	5.5499999e-10	-.10367534	.10367534
cg22082462	CPNE6	14	23610255	GeneID:9362	GI:12545386	TRUE	14:23610171-23610407	22037	TSS1500	TSS1500	-	.70340884	.057736322	.59975439	.064701438	7.8199998e-09	-.10365444	.10365444
cg23769143	TIMP4	3	12175667	GeneID:7079	GI:48255910	FALSE		23713	TSS200	BODY;TSS200;BODY	S_Shore	.52249438	.038885728	.41890952	.038328972	5.5499999e-10	-.10358486	.10358486
cg17095731	LRP8	1	53566901	GeneID:7804	GI:61744466	TRUE	1:53566894-53567190	17114	TSS1500	TSS1500;TSS1500;TSS1500;TSS1500	S_Shore	.68946528	.060751732	.58594567	.064882122	5.5499999e-10	-.10351962	.10351962
cg18680834	ZNF536	19	35555189	GeneID:9745	GI:7662091	FALSE		18677	TSS200down	1STEXON;5'UTR	N_Shelf	.72235399	.030965963	.61895198	.042066742	5.5499999e-10	-.10340202	.10340202
cg19510698	ALDH1A3	15	99238772	GeneID:220		TRUE	15:99236455-99238833	19484	TSS200down	BODY	S_Shore	.63690132	.043227997	.53351647	.03985586	5.5499999e-10	-.10338485	.10338485
cg04425624	TNF	6	31651544	GeneID:7124	GI:25952110	FALSE		4446	TSS1500dow	1STEXON	-	.27215919	.039927546	.1688903	.025864238	5.5499999e-10	-.10326889	.10326889
cg22438810	LCN2	9	129951613	GeneID:3934	GI:38455401	FALSE		22396	TSS200down	1STEXON;5'UTR	-	.73843235	.042131204	.63519084	.051725823	1.2500000e-09	-.1032415	.1032415
cg24010336	FBXO17	19	44159098	GeneID:115290	GI:22325386	TRUE	19:44159079-44159662	23947	TSS1500	TSS1500	S_Shore	.71180731	.04511106	.60863376	.055388249	5.5499999e-10	-.10317355	.10317355
cg21578207	C1orf164	1	44642675	GeneID:55182	GI:46397374	TRUE	1:44642340-44642695	21553	TSS1500	TSS1500	N_Shore	.42663473	.044442188	.32348928	.043904103	5.6700000e-10	-.10314545	.10314545
cg19433435	FEZ1	11	124871800	GeneID:9638	GI:17105401	TRUE	11:124869760-124871878	19417	TSS1500	TSS1500;TSS1500	S_Shore	.78462589	.017704405	.68148983	.027775887	5.5499999e-10	-.10313606	.10313606
cg17890764	ITIH4	3	52839856	GeneID:3700	GI:40288189	FALSE		17899	TSS200	TSS200;TSS200	-	.79021776	.030693252	.68713129	.04950393	5.7600003e-10	-.10308647	.10308647
cg02595219	KCNE3	11	73856409	GeneID:10008	GI:62388886	TRUE	11:73855641-73856427	2586	TSS1500	TSS200	Island	.24130164	.03153906	.13829613	.02254246	5.5499999e-10	-.10300551	.10300551
cg00532335	LGI1	10	95506851	GeneID:9211	GI:4826815	FALSE		550	TSS1500	TSS1500	-	.6907202	.029756641	.58776456	.030940304	5.5499999e-10	-.10295564	.10295564
cg15584813	SLC38A4	12	45505893	GeneID:55089	GI:18482384	TRUE	12:45505775-45506259	15582	TSS200down	5'UTR;5'UTR	-	.25538477	.060671512	.15261361	.030040991	5.5499999e-10	-.10277116	.10277116
cg16604516	FBLN2	3	13565419	GeneID:2199	GI:51873052	TRUE	3:13565308-13566364	16650	TSS1500	TSS1500;TSS1500	Island	.29838672	.030300247	.19562215	.023667458	5.5499999e-10	-.10276458	.10276458
cg03682712	LOXL1	15	72006360	GeneID:4016	GI:67782345	TRUE	15:72006171-72007496	3693	TSS1500dow	1STEXON	Island	.27044472	.050100122	.16769348	.032875963	5.5499999e-10	-.10275124	.10275124
cg21062347	SLC22A8	11	62540119	GeneID:9376	GI:24497498	FALSE		21013	TSS1500	TSS1500	-	.41169298	.04544105	.30905017	.031303402	5.5499999e-10	-.1026428	.1026428
cg13320683	RHOBTB1	10	62431825	GeneID:9886	GI:38201615	FALSE		13239	TSS1500	TSS1500;TSS1500	S_Shore	.72656655	.036489025	.62394476	.03832221	5.5499999e-10	-.10262179	.10262179
cg22809047	RPL31	2	100984693	GeneID:6160	GI:15812219	TRUE	2:100984517-100985918	22760	TSS1500	TSS1500;TSS1500;TSS1500	Island	.62565106	.039343044	.52324331	.043151576	5.5499999e-10	-.10240775	.10240775
cg18960218	SLC7A7	14	22355205	GeneID:9056	GI:21361562	FALSE		18938	TSS1500	TSS1500;5'UTR;TSS1500	-	.75422364	.030078596	.65182912	.035596609	5.5499999e-10	-.10239452	.10239452
cg04544154	ELF4	X	129073190	GeneID:2000	GI:4503554	TRUE	X:129071186-129073330	4585	TSS1500	TSS1500;TSS1500	Island	.86892277	.022026027	.76668012	.031218594	5.5499999e-10	-.10224265	.10224265
cg15484375	SAA1	11	18244223	GeneID:6288	GI:40316909	FALSE		15470	TSS200	TSS200;TSS200	-	.67579466	.038998816	.57376868	.037635311	5.5499999e-10	-.10202599	.10202599
cg13749822	HHIP	4	145786113	GeneID:64399	GI:20143972	TRUE	4:145785521-145786153	13678	TSS1500	TSS1500	Island	.27469078	.05109743	.17273247	.032658078	5.5499999e-10	-.1019583	.1019583
cg10451565	GPR77	19	52531971	GeneID:27202	GI:8923872	FALSE		10349	TSS1500	TSS1500	-	.37916675	.036685608	.27722993	.028880522	5.5499999e-10	-.10193682	.10193682
cg13633560	LRRC32	11	76058569	GeneID:2615	GI:5031706	FALSE		13562	TSS200	5'UTR;1STEXON;5'UTR	N_Shore	.23063821	.029017333	.12870224	.01696948	5.5499999e-10	-.10193597	.10193597
cg24851490	RNASE2	14	20493609	GeneID:6036	GI:45243468	FALSE		24801	TSS200down	5'UTR	-	.25835279	.065999664	.15649192	.037891597	5.5499999e-10	-.10186087	.10186087
cg24868271	PLCD1	3	38045464	GeneID:5333	GI:5453909	TRUE	3:38045298-38046731	24817	TSS1500dow	BODY	Island	.57488954	.027738977	.47302875	.024899285	5.5499999e-10	-.10186079	.10186079
cg17200465	ENTPD3	3	40403512	GeneID:956	GI:4557424	TRUE	3:40403461-40404047	17225	TSS200	TSS200	N_Shore	.29085645	.048480541	.18913659	.030075898	5.5499999e-10	-.10171986	.10171986
cg04541607	CRYBB1	22	25343978	GeneID:1414	GI:21536279	FALSE		4581	TSS200down	5'UTR;1STEXON	-	.31615686	.028606581	.21449727	.024213176	5.5499999e-10	-.1016596	.1016596
cg19464944	FCGR1A	1	148020624	GeneID:2209	GI:24431940	FALSE		19451	TSS1500			.36352086	.048657421	.26224875	.047184847	6.5900002e-10	-.10127211	.10127211
cg01211097	USP10	16	83290470	GeneID:9100	GI:24307888	TRUE	16:83290355-83291669	1222	TSS1500	TSS1500	N_Shore	.63487566	.036871985	.53360695	.041894633	5.5499999e-10	-.10126871	.10126871
cg00648883	LOC196549	13	31422761	GeneID:196549	GI:52694666	FALSE		673	TSS1500dow	BODY	N_Shelf	.35237557	.044163413	.25111279	.034523409	6.0599997e-10	-.10126278	.10126278
cg04569233	CX3CR1	3	39296453	GeneID:1524	GI:68348719	FALSE		4614	TSS200down	BODY;5'UTR;5'UTR;5'UTR;1STEXON	-	.70060134	.044422343	.59951591	.036277641	5.9200000e-10	-.10108542	.10108542
cg14380517	BTG3	21	17907632	GeneID:10950	GI:28872721	TRUE	21:17905716-17907712	14360	TSS1500	TSS1500;TSS1500	S_Shore	.36320257	.046420105	.26220065	.031976648	5.5499999e-10	-.10100192	.10100192
cg09039163	LOC339768	2	238673775	GeneID:339768	GI:34916041	TRUE	2:238673665-238674057	8972	TSS200down	1STEXON;5'UTR	N_Shore	.49948642	.056356303	.39850673	.045053568	5.5499999e-10	-.10097969	.10097969
cg15989091	LOXL3	2	74633680	GeneID:84695	GI:22095373	FALSE		16059	TSS1500dow	5'UTR	N_Shore	.7780624	.026592795	.67712104	.027606063	5.5499999e-10	-.10094136	.10094136
cg25374854	ABR	17	1030708	GeneID:29	GI:38679953	TRUE	17:1028822-1030827	25341	TSS1500	5'UTR;TSS1500	S_Shore	.61383516	.03995423	.51290709	.042529728	5.5499999e-10	-.10092807	.10092807
cg16998872	GYPE	4	145046282	GeneID:2996	GI:38373678	FALSE		17016	TSS200			.88016784	.012034921	.77933306	.053340349	5.5499999e-10	-.10083479	.10083479
cg17166812	NDUFS2	1	159436198	GeneID:4720	GI:34147556	FALSE		17181	TSS1500dow	5'UTR;TSS1500	N_Shelf	.54793084	.045126863	.44718304	.044398092	5.5499999e-10	-.10074779	.10074779
cg19614321	RASSF2	20	4752581	GeneID:9770	GI:25777674	FALSE		19592	TSS1500	TSS1500	S_Shore	.31487635	.031111447	.21424264	.023624595	5.5499999e-10	-.10063371	.10063371
cg10129493	CD33	19	56420398	GeneID:945	GI:50726999	FALSE		10035	TSS1500dow	BODY;BODY	-	.2551173	.031459186	.15459204	.016663084	5.5499999e-10	-.10052526	.10052526
cg07054641	WDR52	3	114643244	GeneID:55779	GI:31377845	TRUE	3:114642854-114643339	7038	TSS1500	TSS200;TSS200	Island	.38883525	.063032977	.28838235	.051477209	5.5499999e-10	-.1004529	.1004529
cg14387505	ERAF	16	31446447	GeneID:51327	GI:56786141	FALSE		14369	TSS1500	TSS1500	-	.72628814	.033710521	.62586671	.053464774	5.5700000e-10	-.10042143	.10042143
cg23547429	SLC43A3	11	56951601	GeneID:29015	GI:40788008	FALSE		23490	TSS200down	TSS1500;1STEXON;5'UTR;TSS1500	S_Shore	.52367079	.052955061	.4234859	.04641477	1.2000000e-09	-.10018489	.10018489
cg01623438	CTSZ	20	57016289	GeneID:1522	GI:22538441	FALSE		1641	TSS1500	TSS1500	S_Shore	.3366693	.042264652	.23651963	.038569644	5.5499999e-10	-.10014966	.10014966
cg09432376	APOL6	22	34374172	GeneID:80830	GI:22035660	FALSE		9354	TSS200	TSS200	-	.29123169	.028695349	.39179707	.026140127	5.5499999e-10	.10056537
cg19812619	ITGB7	12	51886921	GeneID:3695	GI:4504776	FALSE		19775	TSS1500dow			.73327196	.038887762	.8338511	.025274931	5.5499999e-10	.10057914
cg18433086	ABL2	1	177466236	GeneID:27	GI:6382059	FALSE		18429	TSS1500	TSS1500;TSS1500;TSS1500;TSS1500;TSS1500	S_Shore	.5226025	.030683124	.62347311	.031254128	5.5499999e-10	.10087061
cg14360917	SP2	17	43347121	GeneID:6668	GI:41281667	FALSE		14337	TSS1500	BODY	-	.59925514	.061986733	.70021218	.060799357	1.8700000e-08	.10095704
cg11105610	LGALS3BP	17	74487947	GeneID:3959	GI:6006016	FALSE		11015	TSS1500	TSS1500	-	.67466652	.040164713	.77584398	.027376277	5.5499999e-10	.10117745
cg25651505	VAMP5	2	85665534	GeneID:10791	GI:31543930	TRUE	2:85664764-85665554	25618	TSS1500dow	BODY	S_Shore	.2475826	.058870263	.35001901	.057622544	5.5499999e-10	.10243641
cg00718513		2	88996387	GeneID:28905		FALSE		744	TSS200	-	-	.65166575	.050270181	.75425905	.03894563	7.0599998e-10	.1025933
cg19724470	CD274	9	5440936	GeneID:29126	GI:20070268	FALSE		19689	TSS1500dow	5'UTR	S_Shore	.39802793	.050453901	.50079471	.047786243	5.5499999e-10	.10276678
cg05094216	P2RY12	3	152584611	GeneID:64805	GI:29029603	FALSE		5126	TSS1500dow	BODY;5'UTR	-	.38315681	.034823477	.48649791	.034899514	5.5499999e-10	.1033411
cg20795401	ITGA6	2	173000154	GeneID:3655	GI:4557674	TRUE	2:173000134-173001903	20735	TSS1500	TSS1500;TSS1500	N_Shore	.20696081	.027860586	.31120843	.030319475	5.5499999e-10	.10424761
cg21152671	TRAF1	9	122730407	GeneID:7185	GI:53759116	TRUE	9:122730354-122731638	21105	TSS1500	TSS1500	N_Shore	.30399236	.039414238	.40848067	.039830867	5.5499999e-10	.10448831
cg06896207	MOBKL2A	19	2046364	GeneID:126308	GI:40018625	TRUE	19:2046287-2048579	6878	TSS1500dow	5'UTR	N_Shore	.39747524	.04704554	.50214362	.043234345	5.5499999e-10	.10466838
cg09453312	ITK	5	156540696	GeneID:3702	GI:21614549	FALSE		9374	TSS1500dow	1STEXON	-	.53526992	.055898488	.64040297	.044014517	1.1100000e-09	.10513306
cg19393006	TSC1	9	134810588	GeneID:7248	GI:56699466	FALSE		19368	TSS1500	TSS1500;TSS1500;TSS1500	S_Shore	.63165253	.059808359	.73705077	.040322367	5.5499999e-10	.10539824
cg24352688	OFD1	X	13661648	GeneID:8481	GI:4503178	FALSE		24284	TSS1500	5'UTR;TSS1500;5'UTR;5'UTR	N_Shore	.59343833	.050944418	.69898981	.037311431	5.5499999e-10	.10555148
cg00226923	FGD2	6	37080005	GeneID:221472	GI:34222232	FALSE		246	TSS1500	TSS1500	-	.74492019	.041234262	.85069698	.030077517	5.5499999e-10	.10577679
cg10324224	TTC13	1	229182620	GeneID:79573	GI:31377702	FALSE		10242	TSS1500	TSS1500;TSS1500;BODY	S_Shore	.54088861	.085554495	.64764494	.049912114	1.4600000e-09	.10675633
cg03860768	BLK	8	11388980	GeneID:640	GI:33469981	FALSE		3894	TSS200down	5'UTR;1STEXON	-	.6677053	.045686264	.77516127	.033127725	5.5700000e-10	.10745597
cg01946401	RUNX2	6	45404079	GeneID:860	GI:62953140	FALSE		1968	TSS200down	5'UTR;BODY;1STEXON;5'UTR;5'UTR;1STEXON	-	.56069976	.044008542	.66829747	.032678831	5.5499999e-10	.10759771
cg07086380	TNFAIP8	5	118718932	GeneID:25816	GI:7657123	TRUE	5:118718928-118720025	7078	TSS1500	BODY;TSS1500	N_Shore	.57016784	.043793254	.67834908	.035215136	5.5499999e-10	.10818124
cg10995925	LTA	6	31647580	GeneID:4049	GI:6806892	FALSE		10899	TSS1500	TSS1500;TSS1500	-	.54984951	.036796585	.65882504	.030359803	5.5499999e-10	.10897553
cg24612198	CD3E	11	117680841	GeneID:916	GI:50726997	FALSE		24549	TSS200down	5'UTR	-	.44833136	.052404333	.55850202	.045756176	8.0399998e-10	.11017066
cg01044662	C2orf3	2	75791868	GeneID:6936	GI:44890064	TRUE	2:75790971-75791958	1063	TSS200	TSS1500	S_Shore	.32579991	.045962043	.43667212	.047075909	5.5499999e-10	.11087221
cg10977115	CRTAM	11	122214681	GeneID:56253	GI:51593097	FALSE		10875	TSS1500dow	BODY	-	.5141322	.054055054	.62563598	.040935416	7.5300000e-10	.11150378
cg23221013	MGC2463	7	99654963	GeneID:79037	GI:57863284	FALSE		23180	TSS200down	BODY;3'UTR;5'UTR;BODY;BODY	-	.414886	.048192032	.52659005	.037211739	5.5499999e-10	.11170405
cg01143454	C20orf141	20	2743601	GeneID:128653	GI:42794623	FALSE		1157	TSS200	TSS200;TSS1500	-	.25947845	.041380852	.37126523	.03988893	7.7599999e-10	.11178678
cg06796611	IL24	1	205137457	GeneID:11009	GI:31317245	FALSE		6773	TSS200down	1STEXON;5'UTR;1STEXON;5'UTR	-	.55162859	.045499574	.66350812	.037199885	5.7600003e-10	.11187953
cg02337447	SCO1	17	10542757	GeneID:6341	GI:4759067	FALSE		2376	TSS1500			.50789225	.075014986	.62113506	.067119636	5.5499999e-10	.11324281
cg16173109	FLJ38379	2	242594120	GeneID:285097	GI:88954178	TRUE	2:242594067-242595375	16221	TSS200	-	Island	.71618152	.048222825	.82943302	.028332347	5.5499999e-10	.11325151
cg21171615	PTPRC	1	196874171	GeneID:5788	GI:18641346	FALSE		21123	TSS1500			.50100917	.039427485	.61462551	.041363951	5.6700000e-10	.11361635
cg22512531	CRTAM	11	122214761	GeneID:56253	GI:51593097	FALSE		22480	TSS1500dow	BODY	-	.62418234	.057466947	.73791456	.043946609	5.5499999e-10	.11373222
cg13461622	RUNX3	1	25163972	GeneID:864	GI:4757917	FALSE		13386	TSS200down	1STEXON;5'UTR	-	.50297624	.050195042	.61712623	.045838684	6.4000000e-10	.11414999
cg21917349	APBA2	15	27001152	GeneID:321	GI:22035549	FALSE		21871	TSS200down	5'UTR;1STEXON;1STEXON;5'UTR	-	.53768659	.053970426	.65208095	.045254681	5.5700000e-10	.11439437
cg08539991	ZBTB32	19	40895672	GeneID:27033	GI:7657664	FALSE		8471	TSS200down	5'UTR;1STEXON	N_Shelf	.72174037	.035612434	.83648092	.025476487	5.5499999e-10	.11474055
cg18441959	VPREB1	22	20929332	GeneID:7441	GI:18379350	FALSE		18441	TSS200down	BODY	-	.25920761	.046322655	.37432855	.056262042	5.5499999e-10	.11512095
cg24841244	CD3D	11	117718540	GeneID:915	GI:55775475	FALSE		24795	TSS200	5'UTR;5'UTR;1STEXON;1STEXON	-	.53635859	.06309469	.65205961	.057437543	2.6800000e-09	.11570102
cg12417466	ARPP-21	3	35658823	GeneID:10777	GI:38261964	FALSE		12321	TSS200	TSS200	S_Shelf	.59048069	.040942267	.70644855	.034485199	5.5499999e-10	.11596787
cg20366831	APBA3	19	3711955	GeneID:9546	GI:46255053	FALSE		20317	TSS1500dow	5'UTR	N_Shore	.6619398	.038074851	.77912712	.026122207	5.5499999e-10	.11718732
cg07545925	CD3G	11	117720137	GeneID:917	GI:4557428	FALSE		7508	TSS200	TSS200;TSS1500;TSS1500	-	.41017136	.056466322	.52744681	.060707565	1.1100000e-09	.11727545
cg18087514	KMO	1	239762869	GeneID:8564	GI:52851407	FALSE		18082	TSS1500dow	BODY	-	.61085123	.0334392	.72823226	.023015272	5.5499999e-10	.11738104
cg15880738	CD3G	11	117720322	GeneID:917	GI:4557428	FALSE		15943	TSS200down	5'UTR;1STEXON	-	.55090296	.053912994	.66841203	.045611437	8.0399998e-10	.11750907
cg23867494	TNFRSF4	1	1140185	GeneID:7293	GI:23312366	FALSE		23806	TSS1500	TSS1500	S_Shore	.47062722	.034456994	.58901584	.032245629	5.5499999e-10	.11838862
cg22972055	UNC84A	7	838819	GeneID:23353	GI:51100963	TRUE	7:838536-838925	22916	TSS200down	5'UTR;BODY	-	.70753735	.05369566	.82677859	.035955995	5.5499999e-10	.11924124
cg15625636	GPR65	14	87542190	GeneID:8477	GI:33695103	FALSE		15630	TSS1500dow	5'UTR	-	.40279785	.040109102	.5221836	.044135019	5.5499999e-10	.11938575
cg02334775	ISG20	15	86983680	GeneID:3669	GI:34147571	TRUE	15:86983615-86983821	2371	TSS1500dow	BODY	-	.6381014	.04275753	.75759858	.028602351	5.5499999e-10	.11949718
cg17607231	SP140	2	230798573	GeneID:11262	GI:52487218	FALSE		17607	TSS200	TSS200;TSS200	-	.23886383	.051249895	.35883191	.049067456	5.5499999e-10	.11996809
cg27380758	SORBS3	8	22464516	GeneID:10174	GI:63999695	TRUE	8:22464494-22465713	27298	TSS1500	TSS1500	N_Shore	.50194502	.044865191	.62229741	.029493876	5.5499999e-10	.12035239
cg00466249	MGC15523	17	76884479	GeneID:124565	GI:20070375	TRUE	17:76884351-76884564	477	TSS1500	TSS1500;TSS1500	S_Shore	.54840887	.034478076	.6695497	.024306271	5.5499999e-10	.12114084
cg06495803	TNFRSF7	12	6423750	GeneID:939	GI:23510435	FALSE		6468	TSS1500	TSS1500;BODY	-	.35729924	.038536336	.47946966	.039278463	6.5900002e-10	.12217042
cg22876908	DGKA	12	54611416	GeneID:1606	GI:41393585	FALSE		22828	TSS1500dow	TSS1500;TSS1500;TSS1500;5'UTR	N_Shore	.34080049	.032686505	.46314919	.029720139	5.5499999e-10	.1223487
cg00323915	GIMAP4	7	149895920	GeneID:55303	GI:28416432	FALSE		339	TSS1500dow	5'UTR	-	.35446367	.065147296	.47697133	.066029698	5.5499999e-10	.12250766
cg00620024	PPP6C	9	126992712	GeneID:5537	GI:20127429	TRUE	9:126992700-126992979	639	TSS1500	TSS1500;TSS1500;TSS1500	S_Shore	.60755742	.055760801	.73041165	.039119817	5.5499999e-10	.12285423
cg20792833	PTPRCAP	11	66961771	GeneID:5790	GI:65507613	FALSE		20733	TSS200	TSS200	S_Shore	.16121177	.026097054	.28436795	.030448997	5.5499999e-10	.12315618
cg09830866	C16orf24	16	711715	GeneID:65990	GI:13027599	TRUE	16:710573-712450	9734	TSS1500dow	BODY	Island	.48244873	.051308267	.60598701	.036935791	5.5499999e-10	.12353829
cg00071250	FASLG	1	170894886	GeneID:356	GI:4557328	FALSE		80	TSS200down	1STEXON;5'UTR	-	.48095757	.054558001	.60580951	.050171647	5.9200000e-10	.12485194
cg20981615	TXK	4	47831037	GeneID:7294	GI:4507742	FALSE		20926	TSS200	TSS200	-	.47755	.054943591	.60284138	.050863069	5.5499999e-10	.12529138
cg00687674	TMEM84	15	67160314	GeneID:283673	GI:27734706	FALSE		714	TSS200down	BODY;BODY	-	.42965564	.038226299	.55495471	.032165591	5.6700000e-10	.12529907
cg20535085	SLAMF1	1	158883228	GeneID:6504	GI:4506968	FALSE		20466	TSS1500dow	BODY	-	.4917942	.048254479	.61714792	.05404605	5.5499999e-10	.12535372
cg11630392	GPR171	3	152403654	GeneID:29909	GI:31377771	FALSE		11540	TSS200down	1STEXON;BODY;5'UTR	-	.32711637	.048083287	.45270622	.042621739	5.5499999e-10	.12558985
cg01774645	ARHGAP30	1	159306668	GeneID:257106	GI:71040095	FALSE		1791	TSS1500	TSS1500;TSS1500	-	.48716533	.03890349	.61360109	.038191684	5.5499999e-10	.12643576
cg05546044	MAPK1	22	20552597	GeneID:5594	GI:75709178	TRUE	22:20550998-20553008	5545	TSS1500	TSS1500;TSS1500	S_Shore	.34973434	.050740529	.47647062	.058848817	1.5800000e-09	.12673628
cg03112433	PFTK1	7	90176491	GeneID:5218	GI:32130539	FALSE		3128	TSS200	TSS200	-	.32223827	.044675458	.45073363	.053300053	5.5499999e-10	.12849537
cg00795812	PDCD1	2	242450682	GeneID:5133	GI:4826889	TRUE	2:242450515-242450972	817	TSS1500	TSS1500	N_Shelf	.48793888	.057590783	.61672074	.044687305	5.6700000e-10	.12878186
cg13619990	ACSM1	16	20610738	GeneID:116285	GI:16418448	FALSE		13548	TSS1500			.25998345	.055544574	.38889545	.062826864	6.4000000e-10	.128912
cg07548313	CD1C	1	156526550	GeneID:911	GI:4502646	FALSE		7510	TSS200down	BODY	-	.54525244	.044717338	.67427629	.034371655	5.5499999e-10	.12902385
cg23855093	GPR128	3	101811403	GeneID:84873	GI:14249453	FALSE		23788	TSS1500dow	1STEXON	-	.5704186	.032424401	.7009263	.030258616	5.5499999e-10	.13050771
cg05564251	SP140	2	230798884	GeneID:11262	GI:52487218	FALSE		5560	TSS200down	BODY;BODY	-	.68836349	.04885212	.81968611	.030512817	5.5499999e-10	.13132262
cg03465320	TAP1	6	32931056	GeneID:6890	GI:53759115	FALSE		3481	TSS1500	BODY;BODY;TSS1500	S_Shore	.50645936	.053774796	.63793677	.033759512	5.5499999e-10	.13147742
cg02600394	TXK	4	47830991	GeneID:7294	GI:4507742	FALSE		2592	TSS200down	5'UTR;1STEXON	-	.55431473	.056836259	.6857937	.053846188	6.8299999e-10	.13147897
cg07218880	UPF3A	13	114064381	GeneID:65110	GI:18375523	TRUE	13:114064177-114064450	7192	TSS1500	TSS1500;TSS1500	N_Shore	.45532721	.066993766	.58762985	.055571426	8.6399998e-10	.13230264
cg05246522	KSR1	17	22823100	GeneID:8844	GI:75677324	FALSE		5258	TSS200	TSS200	-	.61110067	.038980413	.74434268	.024571359	5.5499999e-10	.13324201
cg13634319	DGKA	12	54609994	GeneID:1606	GI:41393585	FALSE		13563	TSS1500	TSS1500	N_Shelf	.1691183	.02379177	.30256233	.032500029	5.5499999e-10	.13344403
cg25551168	AVP	20	3013343	GeneID:551	GI:50959227	FALSE		25537	TSS200down	5'UTR;1STEXON	S_Shore	.48696932	.049065847	.62063527	.034636386	5.5499999e-10	.13366595
cg10694914	POU2AF1	11	110755641	GeneID:5450	GI:5453933	FALSE		10589	TSS200	TSS1500	-	.39847139	.058755863	.53446823	.065088794	5.5499999e-10	.13599685
cg20622019	ADA	20	42713207	GeneID:100	GI:47078294	TRUE	20:42713127-42714540	20548	TSS1500dow	BODY	N_Shore	.096431866	.012556313	.23249204	.04377177	5.5499999e-10	.13606018
cg16536918	AVP	20	3013403	GeneID:551	GI:50959227	FALSE		16595	TSS200	TSS200	S_Shore	.57311189	.041597255	.7094726	.03242474	5.5499999e-10	.1363607
cg04039397	CD96	3	112743473	GeneID:10225	GI:38683838	FALSE		4089	TSS200	TSS200;TSS200	-	.39659688	.041328944	.53395218	.047299832	5.5499999e-10	.1373553
cg25712380	GRAP2	22	38627772	GeneID:9402	GI:19913386	FALSE		25674	TSS1500dow			.5525341	.063841999	.69120866	.046016742	5.5499999e-10	.13867456
cg23762517	HIVEP3	1	42156897	GeneID:59269	GI:13375633	FALSE		23709	TSS200	1STEXON;1STEXON;5'UTR;5'UTR	S_Shore	.41594502	.053330164	.55588537	.052479628	5.5499999e-10	.13994035
cg16177830	TNFRSF17	16	11966520	GeneID:608	GI:23238191	FALSE		16231	TSS200down	1STEXON;5'UTR	-	.60978651	.045578074	.75036919	.036074396	5.5499999e-10	.14058268
cg20916523	VHL	3	10159584	GeneID:7428		TRUE	3:10157841-10160111	20860	TSS200down	BODY;BODY	S_Shore	.55143309	.04463182	.69230688	.041430574	5.5499999e-10	.14087379
cg08786003	FCRL3	1	155937334	GeneID:115352	GI:67089143	FALSE		8728	TSS200	TSS200	-	.5271166	.042888578	.66848159	.032369245	5.5499999e-10	.14136499
cg05615150	ARPP-21	3	35658819	GeneID:10777	GI:38261964	FALSE		5609	TSS200	TSS200	S_Shelf	.5330137	.047367137	.67610478	.042654619	5.5499999e-10	.14309108
cg15518883	SIT1	9	35640561	GeneID:27240	GI:40068036	FALSE		15501	TSS1500dow	BODY	S_Shelf	.55112553	.044018157	.69512504	.037500411	5.5499999e-10	.14399952
cg16853860	TAP1	6	32931094	GeneID:6890	GI:53759115	FALSE		16877	TSS1500	BODY;BODY;TSS1500	S_Shore	.5893774	.048388157	.73391575	.028753024	5.5499999e-10	.14453834
cg13553498	CLEC2D	12	9713253	GeneID:29121	GI:52426781	FALSE		13476	TSS1500	TSS1500;TSS1500	-	.61894763	.036575109	.76627719	.024880171	5.5499999e-10	.14732957
cg11898695	PTCRA	6	42991482	GeneID:171558	GI:19923720	FALSE		11844	TSS1500	TSS1500	S_Shelf	.59174991	.046024054	.73929948	.033338711	5.5499999e-10	.14754957
cg09195271	RNF186	1	20015084	GeneID:54546	GI:9506662	FALSE		9123	TSS1500	TSS1500	-	.58863622	.077012904	.7363888	.043589406	5.5499999e-10	.14775258
cg04312209	IL7R	5	35892887	GeneID:3575	GI:28610150	FALSE		4331	TSS200down	1STEXON	-	.22610793	.038498081	.37456059	.04232287	5.5499999e-10	.14845267
cg01567482	RGS14	5	176716924	GeneID:10636	GI:56682941	FALSE		1582	TSS1500	TSS1500	-	.37892824	.036831275	.52811575	.027038975	5.5499999e-10	.14918751
cg14870271	LGALS3BP	17	74487605	GeneID:3959	GI:6006016	FALSE		14861	TSS200down	1STEXON;5'UTR	-	.29390138	.069597371	.44380325	.048070006	3.4300001e-09	.14990187
cg25226014	CXCR6	3	45959946	GeneID:10663	GI:5730105	FALSE		25204	TSS200	TSS200;BODY	-	.41816381	.055132288	.56933314	.051529307	5.5499999e-10	.15116933
cg13500819	PACAP	5	138753299	GeneID:51237	GI:24475968	FALSE		13422	TSS1500dow	1STEXON	N_Shelf	.48081735	.043583922	.63286978	.031348906	5.5499999e-10	.15205243
cg16068833	CD52	1	26517102	GeneID:1043	GI:68342029	FALSE		16136	TSS200down	5'UTR;1STEXON	-	.17405331	.041175433	.32849091	.044004578	5.5499999e-10	.1544376
cg02212836	LY86	6	6534074	GeneID:9450	GI:55775471	FALSE		2234	TSS200down	1STEXON;BODY	-	.29954433	.051018033	.45401296	.052844424	6.0599997e-10	.15446863
cg25919221	CA6	1	8929267	GeneID:765	GI:70167126	FALSE		25875	TSS1500dow	BODY	-	.3343389	.054676745	.48957691	.061310187	5.9200000e-10	.155238
cg26394940	FLJ10945	22	44828125	GeneID:55267	GI:8922784	TRUE	22:44827763-44828229	26362	TSS1500dow	BODY;TSS1500	N_Shore	.3781006	.10061827	.5340696	.079609223	5.5499999e-10	.15596899
cg26209676	ZNF581	19	60846194	GeneID:51545	GI:50592985	TRUE	19:60845509-60847363	26176	TSS1500	TSS1500;1STEXON;BODY;BODY	Island	.31955329	.05568745	.47634241	.068753764	5.5499999e-10	.15678912
cg07971188	HCP5	6	31539079	GeneID:10866	GI:47087196	TRUE	6:31538727-31539202	7925	TSS200down	BODY	-	.12132965	.021126751	.27857119	.039783049	5.5499999e-10	.15724154
cg06850526	MGC15523	17	76884481	GeneID:124565	GI:20070375	TRUE	17:76884351-76884564	6842	TSS1500	TSS1500;TSS1500	S_Shore	.54472911	.044953149	.70409256	.033244114	5.5499999e-10	.15936345
cg01367992	LY9	1	159033159	GeneID:4063	GI:55925577	FALSE		1377	TSS1500dow	BODY;BODY	-	.41908786	.062420428	.57999647	.058320876	6.0599997e-10	.16090861
cg05508558	CR2	1	205693995	GeneID:1380	GI:54792121	TRUE	1:205693976-205695000	5517	TSS1500	TSS1500;TSS1500	N_Shore	.26819205	.034367818	.43183699	.040981393	5.5499999e-10	.16364494
cg09554443	CD3Z	1	165754386	GeneID:919	GI:37595563	TRUE	1:165754205-165754432	9490	TSS200down	1STEXON;5'UTR;1STEXON;5'UTR	-	.19720133	.033472411	.36094147	.038176052	5.5499999e-10	.16374014
cg23324787	RAG2	11	36576270	GeneID:5897	GI:28629867	FALSE		23284	TSS200down	5'UTR;1STEXON;5'UTR	-	.53069687	.05203934	.69566691	.037816014	5.5499999e-10	.16497004
cg00411097	MGC9712	7	1562576	GeneID:202915	GI:40255128	FALSE		421	TSS1500	1STEXON;5'UTR	-	.33544546	.040311906	.50116396	.032216627	5.5499999e-10	.1657185
cg02131853	FLJ23235	4	38711032	GeneID:80008	GI:13376422	FALSE		2150	TSS1500	TSS1500	-	.57328677	.033101909	.7398029	.023843298	5.5499999e-10	.16651613
cg27043141	GCET2	3	113333955	GeneID:257144	GI:57165367	FALSE		26979	TSS1500dow	5'UTR;BODY	-	.49748334	.041308276	.66569096	.03367947	5.5499999e-10	.16820762
cg25087423	BLR1	11	118259745	GeneID:643	GI:14589867	TRUE	11:118259679-118259945	25052	TSS200	TSS200	-	.69273061	.041817319	.86207747	.021819953	5.5499999e-10	.16934687
cg17461214	CHML	1	239865686	GeneID:1122	GI:53832013	FALSE		17468	TSS200down	1STEXON;BODY	N_Shelf	.51899904	.053390644	.69301105	.036037982	5.5499999e-10	.17401201
cg12810837	CLEC2D	12	9713554	GeneID:29121	GI:52426781	FALSE		12746	TSS200	TSS200;TSS200	-	.24687222	.049132407	.42251158	.049477212	5.5499999e-10	.17563936
cg05106502	SCAP1	17	43861946	GeneID:8631	GI:16753209	FALSE		5136	TSS1500dow	BODY;BODY	N_Shore	.32902262	.057274356	.50478375	.048078351	5.5499999e-10	.17576113
cg23732024	LY96	8	75066355	GeneID:23643	GI:34098964	FALSE		23674	TSS1500dow	BODY	-	.41940922	.078674823	.59555972	.07860285	5.5499999e-10	.1761505
cg23760945	ELOF1	19	11526140	GeneID:84337	GI:39725656	FALSE		23706	TSS200down	BODY	-	.48970151	.045677274	.66817659	.047643349	5.5499999e-10	.17847508
cg15775914	CHML	1	239865707	GeneID:1122	GI:53832013	FALSE		15807	TSS200down	1STEXON;BODY;5'UTR	N_Shelf	.32441488	.058263157	.50524777	.048724886	5.5499999e-10	.18083289
cg05163071	RETNLB	3	109959230	GeneID:84666	GI:14211896	FALSE		5188	TSS1500	TSS1500	-	.37437385	.05883716	.5577926	.058991045	5.5499999e-10	.18341875
cg17709873	LTA	6	31648435	GeneID:4049	GI:6806892	FALSE		17704	TSS1500dow	5'UTR;5'UTR	-	.42666098	.053815786	.61297876	.047561977	5.5499999e-10	.18631777
cg04404982	ITGAL	16	30390788	GeneID:3683	GI:4504756	FALSE		4427	TSS1500	TSS1500;TSS1500	N_Shelf	.51446086	.049663201	.70117784	.037431996	5.5499999e-10	.18671697
cg13765961	MS4A1	11	59979814	GeneID:931	GI:68348720	FALSE		13700	TSS200	TSS200;TSS200	-	.47435278	.048312478	.6612519	.036220182	5.5499999e-10	.18689913
cg02789485	MGC39497	12	74069695	GeneID:144321	GI:22748922	FALSE		2788	TSS1500	TSS1500	N_Shore	.43433619	.051118538	.62634873	.038153321	5.5499999e-10	.19201255
cg18920397	LY9	1	159032429	GeneID:4063	GI:55925577	FALSE		18897	TSS200	TSS200;TSS200	-	.33203903	.072033226	.52474189	.078197286	5.5499999e-10	.19270286
cg11384427	TNFRSF7	12	6423846	GeneID:939	GI:23510435	FALSE		11306	TSS1500	TSS1500;BODY	-	.48789275	.051723965	.68308461	.036250103	5.5499999e-10	.19519186
cg24674703	CD5	11	60626536	GeneID:921	GI:24431962	FALSE		24617	TSS200	5'UTR;1STEXON	-	.23099247	.039161257	.44393408	.036335967	5.5499999e-10	.21294162
cg21248478	CLIC2	X	154217162	GeneID:1193	GI:66346732	FALSE		21205	TSS200down	5'UTR;1STEXON	-	.40711668	.061686892	.6249302	.057300117	5.5499999e-10	.21781352
cg06653796	LIME1	20	61838249	GeneID:54923	GI:8923377	TRUE	20:61838140-61838445	6639	TSS200	TSS200	N_Shore	.22445756	.064319827	.44576499	.062772393	5.6700000e-10	.22130743
cg12045829	TNFSF12	17	7393650	GeneID:8742	GI:23510440	TRUE	17:7393535-7393891	11982	TSS1500dow	BODY;BODY	S_Shore	.30453214	.048929051	.52731311	.049728841	5.5499999e-10	.22278097
cg13406950	GBP1	1	89303252	GeneID:2633	GI:4503938	FALSE		13324	TSS1500dow			.57724857	.07089524	.80422622	.032047804	5.5499999e-10	.22697765
cg19118077	AKR1C3	10	5127178	GeneID:8644	GI:24497582	FALSE		19091	TSS1500dow			.4233169	.075819559	.6546042	.04690145	5.5499999e-10	.2312873
cg24949488	DNTT	10	98054352	GeneID:1791	GI:63054849	TRUE	10:98054238-98054478	24907	TSS1500dow	1STEXON;1STEXON	-	.50105745	.051120706	.74126035	.038639408	5.5499999e-10	.2402029
cg17078393	LCK	1	32489589	GeneID:3932	GI:20428651	TRUE	1:32489393-32489639	17097	TSS200down	5'UTR	S_Shelf	.3710638	.066333644	.61717129	.05680662	5.5499999e-10	.24610749
cg06806711	MS4A1	11	59979867	GeneID:931	GI:68348720	FALSE		6783	TSS200down	1STEXON;1STEXON;5'UTR;5'UTR	-	.24265395	.036481097	.50295001	.043126181	6.4000000e-10	.26029605
cg01739167	CHRNE	17	4747123	GeneID:1145	GI:38327653	FALSE		1762	TSS200down	1STEXON	S_Shore	.33272335	.039654404	.60211962	.03760438	5.5499999e-10	.26939628
