# Supplementary material for: Epigenetic Dynamics of the Infant Immune System Reveals a Tumor Necrosis Factor Superfamily Signature in Early Human Life
Source: Epigenomes. 2020 Jul 4;4(3):12. doi: 10.3390/epigenomes4030012 (PMC7486026; doi:10.3390/epigenomes4030012)
Supplement: Supplementary file 1 [file epigenomes-04-00012-s001.zip › Submitted Suppl_tables/Suppl_table_2_females.csv]

targetid	symbol	chr	mapinfo	gene_id	gid	cpg_island	cpg_island_locations	index	genefeature	ucscrefgene_group	ucsccpgislands_group	meancordf	sdcordf	meanpnf	sdpnf	pvadj2f	deltaf	absdeltaf
cg00995520	KCNA3	1	111019805	GeneID:3738	GI:25952081	TRUE	1:111017242-111019922	1028	TSS1500	TSS1500	S_Shore	.57052344	.054734983	.27447096	.044320177	1.3900000e-12	-.29605249	.29605249
cg04629204	EXTL1	1	26220912	GeneID:2134	GI:4758317	FALSE		4681	TSS200down	1STEXON;5'UTR	-	.6519959	.037206318	.36717504	.064410575	1.8100000e-12	-.28482085	.28482085
cg01185080	ZNF710	15	88344817	GeneID:374655	GI:42734394	TRUE	15:88344274-88345300	1201	TSS1500	TSS1500	Island	.52735841	.065517172	.24288753	.061275691	1.8100000e-12	-.28447089	.28447089
cg02849695	CCDC19	1	158136584	GeneID:25790	GI:6912525	TRUE	1:158135769-158136899	2846	TSS200	TSS200	Island	.45530099	.063986607	.19408533	.036055479	1.8100000e-12	-.26121566	.26121566
cg03483626	KCNA3	1	111019799	GeneID:3738	GI:25952081	TRUE	1:111017242-111019922	3498	TSS1500	TSS1500	S_Shore	.47333032	.058045112	.21550092	.036987346	1.3900000e-12	-.2578294	.2578294
cg16097772	LYZ	12	68028499	GeneID:4069	GI:4557893	FALSE		16158	TSS200down	1STEXON	-	.62319803	.087219968	.3685227	.059623402	1.3900000e-12	-.25467533	.25467533
cg00622552	ODF3L1	15	73803390	GeneID:161753	GI:31343527	FALSE		643	TSS200down	5'UTR;1STEXON	-	.4789997	.052090172	.23429543	.03490435	1.3900000e-12	-.24470428	.24470428
cg20748065	POR	7	75421357	GeneID:5447	GI:24307876	TRUE	7:75421205-75421476	20681	TSS200down	BODY	-	.5445767	.090028428	.30615222	.062336292	1.3900000e-12	-.23842448	.23842448
cg17496921	TSPAN16	19	11267993	GeneID:26526	GI:21265098	FALSE		17504	TSS200down	1STEXON	S_Shelf	.57432795	.10313226	.33981782	.066338465	2.4200000e-12	-.23451012	.23451012
cg08044694	BRD4	19	15252927	GeneID:23476	GI:19718730	TRUE	19:15252811-15253031	8003	TSS1500	TSS1500;TSS1500	-	.6542685	.095820054	.42266905	.070395216	9.9099999e-12	-.23159945	.23159945
cg15361750	GPR77	19	52530972	GeneID:27202	GI:8923872	FALSE		15345	TSS1500	TSS1500	-	.5355314	.090527393	.30790654	.055955466	1.3900000e-12	-.22762486	.22762486
cg04451770	ENTPD1	10	97505362	GeneID:953	GI:45580699	FALSE		4471	TSS1500	TSS1500;TSS200;TSS1500;TSS1500;TSS1500;TSS200;BODY	-	.6398778	.094124988	.4124727	.073467381	9.5300001e-12	-.2274051	.2274051
cg15626350	ESR1	6	152171900	GeneID:2099		TRUE	6:152170010-152172178	15631	TSS200down	BODY;BODY;BODY;BODY	S_Shore	.5943526	.08710023	.36745405	.079714864	1.3900000e-12	-.22689855	.22689855
cg08012287	ACTN3	11	66071874	GeneID:89	GI:4557240	FALSE		7971	TSS1500dow	BODY	S_Shore	.58397812	.039057743	.35952652	.057534795	1.8100000e-12	-.2244516	.2244516
cg02863947	NR1I2	3	120981880	GeneID:8856	GI:11863131	FALSE		2862	TSS200	TSS200;TSS200	-	.65375668	.09688206	.43048334	.071358167	3.3999999e-12	-.22327334	.22327334
cg11916609	IL1RL1	2	102293920	GeneID:9173	GI:27894323	FALSE		11866	TSS1500	TSS1500	-	.59397072	.073691323	.37084603	.054529313	1.3900000e-12	-.22312468	.22312468
cg08458487	SFTPD	10	81699171	GeneID:6441	GI:61699225	FALSE		8396	TSS1500	TSS1500	-	.63121271	.085757762	.40841967	.073236138	3.1100001e-12	-.22279304	.22279304
cg07409200	FLJ40919	13	42252674	GeneID:144809	GI:32698854	FALSE		7375	TSS1500	TSS1500	-	.64194286	.096114695	.42194018	.074988857	9.9099999e-12	-.22000268	.22000268
cg01441777	CSNK1E	22	37044362	GeneID:1454	GI:40549399	TRUE	22:37044299-37044505	1452	TSS1500	TSS1500;TSS1500	S_Shore	.5912348	.05812455	.37136096	.05514751	1.3900000e-12	-.21987385	.21987385
cg13765621	CD1D	1	156415852	GeneID:912	GI:34419629	FALSE		13698	TSS1500	TSS1500	N_Shore	.52013057	.094999939	.30114481	.061129875	4.0400001e-12	-.21898577	.21898577
cg13870494	MAMDC2	9	71848178	GeneID:256691	GI:40538801	FALSE		13809	TSS200	TSS200	N_Shore	.43418893	.089053378	.21553467	.080124766	8.5799999e-11	-.21865426	.21865426
cg07285167	CSF3R	1	36721568	GeneID:1441	GI:27437041	FALSE		7249	TSS1500	TSS1500;TSS1500;TSS1500;TSS1500	-	.64900631	.089001812	.4306615	.068033732	3.3999999e-12	-.21834481	.21834481
cg05697976	MLSTD1	12	29267750	GeneID:55711	GI:31542657	FALSE		5686	TSS200	TSS200	-	.57375735	.082509056	.35631633	.060157355	1.3900000e-12	-.21744102	.21744102
cg21991396	CIAS1	1	245648040	GeneID:114548	GI:34878689	FALSE		21950	TSS200down	5'UTR;5'UTR;1STEXON;5'UTR;5'UTR;1STEXON;5'UTR;1STEXON	-	.69874895	.097536653	.48195133	.079838015	1.4900000e-11	-.21679762	.21679762
cg24211388	AIF1	6	31690816	GeneID:199	GI:14574565	FALSE		24139	TSS200	TSS1500;TSS200;TSS200	-	.61611968	.079043202	.39944986	.063635372	1.8100000e-12	-.21666983	.21666983
cg17173423	MS4A3	11	59580569	GeneID:932	GI:73486648	FALSE		17188	TSS200	TSS200;TSS200;TSS200	-	.51397842	.075265244	.29762727	.043842804	1.3900000e-12	-.21635115	.21635115
cg08130265	C15orf5	15	75306225	GeneID:81698	GI:13569916	FALSE		8084	TSS1500	TSS1500;5'UTR	-	.58023089	.060717355	.36406249	.047261987	1.3900000e-12	-.2161684	.2161684
cg04164824	SIGLEC9	19	56320008	GeneID:27180	GI:23943855	FALSE		4201	TSS200down			.46180621	.060200572	.24603602	.030158939	1.3900000e-12	-.21577018	.21577018
cg06172871	HP	16	70645745	GeneID:3240	GI:51093872	FALSE		6118	TSS1500	TSS1500;TSS1500	-	.58210742	.074255049	.36657542	.061310146	1.3900000e-12	-.215532	.215532
cg26861460	PARVG	22	42906788	GeneID:64098	GI:51477697	FALSE		26820	TSS1500	TSS1500;5'UTR;BODY;TSS1500	-	.60152388	.10247041	.38624641	.066090524	3.1100001e-12	-.21527746	.21527746
cg07525077	RNASE3	14	20429783	GeneID:6037	GI:45243506	FALSE		7491	TSS1500dow	BODY	-	.61968744	.093166828	.40488371	.066988491	9.5300001e-12	-.21480373	.21480373
cg09358725	LMO2	11	33870664	GeneID:4005	GI:6633806	FALSE		9282	TSS1500	TSS1500	-	.61629081	.086817034	.40151376	.059050996	1.3900000e-12	-.21477705	.21477705
cg02332073	TSGA13	7	130022959	GeneID:114960	GI:31377632	FALSE		2367	TSS1500	TSS1500	-	.48819256	.071016327	.27460027	.043397903	1.8100000e-12	-.21359229	.21359229
cg13650156	PILRA	7	99808438	GeneID:29992	GI:30179904	FALSE		13577	TSS1500	TSS1500;TSS1500;TSS1500	-	.6642037	.076722123	.45068586	.063236043	1.3900000e-12	-.21351784	.21351784
cg05726109	GP1BB	22	18089755	GeneID:2812	GI:9945387	TRUE	22:18089052-18090230	5719	TSS1500	BODY;TSS1500	Island	.83261353	.047163762	.61944157	.093654528	1.8100000e-12	-.21317196	.21317196
cg09418321	DYRK4	12	4569879	GeneID:8798	GI:28827773	FALSE		9330	TSS1500dow	5'UTR	-	.64637202	.098946624	.43340394	.072384708	9.5300001e-12	-.21296808	.21296808
cg12380764	IL19	1	205037818	GeneID:29949	GI:30795207	FALSE		12288	TSS1500	TSS1500	-	.67506754	.093081199	.46234587	.06705749	5.6700001e-12	-.21272168	.21272168
cg24926276	LRG1	19	4490943	GeneID:116844	GI:49574519	FALSE		24883	TSS200down	BODY	N_Shelf	.60313523	.090816021	.39113042	.05324991	1.8100000e-12	-.21200481	.21200481
cg27485921	ATP6V1E2	2	46600883	GeneID:90423	GI:42741680	FALSE		27396	TSS1500	TSS1500	-	.59910202	.087078795	.38802621	.063042156	1.8100000e-12	-.21107581	.21107581
cg16967583	AGXT	2	241456532	GeneID:189	GI:4557288	FALSE		16988	TSS1500	TSS1500	-	.59218317	.099823684	.3829549	.066675477	7.3699996e-12	-.20922828	.20922828
cg27606341	FYB	5	39255389	GeneID:2533	GI:42476114	FALSE		27507	TSS200down	1STEXON;5'UTR;5'UTR;1STEXON	-	.63175386	.094442219	.42280087	.062978126	1.7000000e-11	-.20895299	.20895299
cg21283680	SH3BP5	3	15359009	GeneID:9467	GI:65508074	FALSE		21249	TSS1500	TSS1500	-	.67436576	.086492054	.4664197	.068941683	1.3900000e-12	-.20794606	.20794606
cg22825487	VNN3	6	133096876	GeneID:55350	GI:66932886	FALSE		22774	TSS1500dow	BODY;BODY	-	.61815321	.092140757	.41078922	.064620003	3.3999999e-12	-.20736399	.20736399
cg27210390	TOM1L1	17	50333582	GeneID:10040	GI:4885638	TRUE	17:50332762-50333678	27131	TSS1500dow	BODY	S_Shore	.72438657	.04240242	.51739752	.051176257	1.3900000e-12	-.20698905	.20698905
cg14918082	KCNAB3	17	7773962	GeneID:9196	GI:27436970	TRUE	17:7773190-7774050	14916	TSS1500	TSS1500	N_Shore	.34362048	.069431759	.13721573	.083202176	3.2600000e-09	-.20640475	.20640475
cg18463686	CLEC5A	7	141293159	GeneID:23601	GI:31747574	FALSE		18459	TSS200down	5'UTR;1STEXON	-	.60631388	.09225364	.40007347	.065517522	5.6700001e-12	-.20624042	.20624042
cg21932814	CSTA	3	123526862	GeneID:1475	GI:61743964	FALSE		21889	TSS200down	1STEXON	-	.54552555	.084980868	.33956087	.054057557	1.3900000e-12	-.20596468	.20596468
cg03801286	KCNE1	21	34806378	GeneID:3753	GI:60218914	FALSE		3822	TSS200down	TSS1500	-	.66977876	.086313754	.46395665	.076063521	1.8600000e-11	-.20582211	.20582211
cg17749456	HSPBP1	19	60484508	GeneID:23640	GI:21361406	FALSE		17755	TSS1500			.52442068	.088103823	.31872952	.054873019	2.4200000e-12	-.20569116	.20569116
cg24777950	CTSG	14	24115961	GeneID:1511	GI:23110953	FALSE		24725	TSS1500	TSS1500	-	.63097602	.096165448	.42662367	.068349592	1.1800000e-11	-.20435235	.20435235
cg23889010	SLPI	20	43316404	GeneID:6590	GI:15834622	FALSE		23827	TSS1500dow	BODY	-	.66244096	.088719822	.45848751	.064759202	1.3900000e-12	-.20395344	.20395344
cg02240622	PLCB2	15	38388759	GeneID:5330	GI:4758937	FALSE		2267	TSS1500	TSS1500	-	.61508316	.083863974	.41203526	.048234526	1.8100000e-12	-.2030479	.2030479
cg11098259	AQP9	15	56217683	GeneID:366	GI:11038652	FALSE		11008	TSS200	TSS200	-	.55664188	.10189641	.35361692	.070399493	9.5300001e-12	-.20302495	.20302495
cg16139316	S100A9	1	151597382	GeneID:6280	GI:9845520	FALSE		16194	TSS1500dow	5'UTR	-	.53476977	.097013868	.33207393	.064430729	1.3200000e-11	-.20269585	.20269585
cg14178895	C6orf105	6	11886888	GeneID:84830	GI:14249371	FALSE		14144	TSS200down	1STEXON;1STEXON	-	.56369573	.092266671	.36134943	.058135759	3.3999999e-12	-.2023463	.2023463
cg22242539	SERPINF1	17	1611970	GeneID:5176	GI:54792142	TRUE	17:1611855-1612057	22204	TSS200	TSS200	-	.67045289	.080252662	.46846601	.055994932	1.8100000e-12	-.20198688	.20198688
cg21969640	GPR84	12	53043844	GeneID:53831	GI:9966838	FALSE		21928	TSS1500dow			.53473794	.076750174	.33425611	.057236847	1.8100000e-12	-.20048183	.20048183
cg12014417	GPR109A	12	121753873	GeneID:338442	GI:41152145	TRUE	12:121753648-121753912	11954	TSS200			.57238424	.079145201	.37220776	.062788308	1.8100000e-12	-.20017648	.20017648
cg18084554	ARID3A	19	880046	GeneID:1820	GI:4885192	FALSE		18075	TSS1500	5'UTR	N_Shore	.68756402	.086602256	.48753354	.060801659	1.8100000e-12	-.20003048	.20003048
cg24489015	LPO	17	53671161	GeneID:4025	GI:40549417	FALSE		24436	TSS1500dow	5'UTR;BODY;5'UTR	-	.63767701	.079317115	.43849179	.068403661	3.8800001e-11	-.19918522	.19918522
cg09303642	NFE2	12	52977085	GeneID:4778	GI:5453773	FALSE		9233	TSS1500	TSS1500;5'UTR	-	.63979977	.088343203	.44068021	.073386595	1.3900000e-12	-.19911957	.19911957
cg13053608	LGP1	17	37599199	GeneID:84514	GI:31543054	FALSE		12967	TSS1500dow	5'UTR;BODY;5'UTR;5'UTR	-	.55605364	.089069307	.35706046	.063814364	5.6700001e-12	-.19899318	.19899318
cg16509045	TRPM6	9	76692783	GeneID:140803	GI:18921092	FALSE		16564	TSS200down	5'UTR;1STEXON	S_Shore	.61896813	.083425596	.42029276	.07036496	5.6700001e-12	-.19867536	.19867536
cg21126943	CEACAM6	19	46951235	GeneID:4680	GI:40255012	FALSE		21082	TSS200	TSS200	-	.59560364	.088316515	.39693314	.066414781	9.9099999e-12	-.19867051	.19867051
cg26928972	CSTA	3	123526489	GeneID:1475	GI:61743964	FALSE		26879	TSS1500	TSS1500	-	.6189816	.079170465	.42105642	.066336028	5.6700001e-12	-.19792518	.19792518
cg13265003	SLC37A1	21	42792092	GeneID:54020	GI:49619230	FALSE		13168	TSS1500	TSS1500	S_Shore	.73455495	.073775887	.53712261	.057427905	1.3900000e-12	-.19743234	.19743234
cg15248035	CCIN	9	36159949	GeneID:881	GI:17738311	TRUE	9:36159721-36159989	15230	TSS1500dow	1STEXON	S_Shelf	.71396232	.083946086	.51656044	.074360944	1.8600000e-11	-.19740188	.19740188
cg10126923	NKG7	19	56567263	GeneID:4818	GI:49574503	FALSE		10031	TSS1500dow	BODY	S_Shelf	.65838724	.085763581	.46193516	.06582579	2.4200000e-12	-.19645208	.19645208
cg22266967	S100P	4	6746599	GeneID:6286	GI:45827727	FALSE		22225	TSS200down	1STEXON	-	.67106593	.088527642	.47464412	.07252197	1.1800000e-11	-.1964218	.1964218
cg05000446	MGC41945	9	35032395	GeneID:138724	GI:42558253	FALSE		5038	TSS200down	1STEXON;BODY;BODY;BODY	-	.58637178	.091313586	.39018887	.06148991	2.2700000e-11	-.19618291	.19618291
cg09646392	TNFSF13B	13	107719053	GeneID:10673	GI:23510443	FALSE		9579	TSS1500	TSS1500;TSS1500	-	.58372742	.082222588	.38848937	.068652965	1.8100000e-12	-.19523805	.19523805
cg12125117	GPR97	16	56258962	GeneID:222487	GI:40538803	FALSE		12068	TSS1500	TSS1500	-	.57731271	.094606899	.382227	.063183129	2.2700000e-11	-.1950857	.1950857
cg17329164	PPT2	6	32229237	GeneID:9374	GI:20336249	TRUE	6:32228589-32230636	17336	TSS200	TSS200;TSS1500	N_Shore	.54452568	.056981023	.34949744	.045535289	1.8100000e-12	-.19502825	.19502825
cg26954174	CARD15	16	49288314	GeneID:64127	GI:11545911	FALSE		26896	TSS1500	TSS1500	-	.52210718	.093194567	.3271381	.067930378	1.8100000e-12	-.19496909	.19496909
cg08510456	BSN	3	49566012	GeneID:8927	GI:4508018	TRUE	3:49566002-49566207	8443	TSS1500	TSS1500	N_Shore	.52623141	.07066159	.33227882	.048716791	1.8100000e-12	-.19395259	.19395259
cg19963522	PIP3-E	6	154719488	GeneID:26034	GI:40354211	FALSE		19933	TSS200down	5'UTR;5'UTR	-	.49667031	.091122173	.30285558	.0568958	4.3200001e-12	-.19381472	.19381472
cg04353769	MS4A6A	11	59708133	GeneID:64231	GI:23238233	FALSE		4379	TSS1500	TSS1500;TSS1500;TSS1500	-	.57942373	.087522089	.38603598	.063446306	9.5300001e-12	-.19338775	.19338775
cg22381196	DHODH	16	70598877	GeneID:1723	GI:68509922	TRUE	16:70598860-70599221	22333	TSS1500	TSS1500	N_Shore	.73397267	.095259704	.54065943	.085446633	1.4200000e-10	-.19331324	.19331324
cg03924115	P518	9	132758787	GeneID:347148	GI:38016139	TRUE	9:132758497-132758795	3961	TSS1500dow	1STEXON	-	.55016285	.085384697	.35784656	.07086654	1.3900000e-12	-.19231629	.19231629
cg01402255	GATAD2B	1	152067323	GeneID:57459	GI:21218437	FALSE		1404	TSS200down	BODY	-	.61851621	.095369883	.42697769	.067863576	3.8800001e-11	-.19153851	.19153851
cg06645778	HSPC159	2	64533929	GeneID:29094	GI:7661817	TRUE	2:64533757-64533957	6633	TSS1500	TSS1500	N_Shore	.56511474	.10926107	.37375304	.067275301	5.6700001e-12	-.1913617	.1913617
cg06270401	DYRK4	12	4569346	GeneID:8798	GI:28827773	FALSE		6228	TSS200	TSS200	-	.68526381	.090436086	.49412385	.069792174	2.8200000e-11	-.19113997	.19113997
cg04463638	CLDN5	22	17892712	GeneID:7122	GI:38570041	FALSE		4495	TSS200down	1STEXON;1STEXON;5'UTR;5'UTR	S_Shore	.72950178	.024096236	.5384475	.057317574	1.3900000e-12	-.19105428	.19105428
cg20070090	S100A8	1	151630113	GeneID:6279	GI:21614543	FALSE		20035	TSS200down	5'UTR	-	.63323802	.086426519	.44220871	.06423565	5.6700001e-12	-.19102931	.19102931
cg03330678	9-Sep	17	72827828	GeneID:10801	GI:19923366	TRUE	17:72827279-72828249	3344	TSS200down	5'UTR;5'UTR;BODY;1STEXON	-	.70931327	.08409711	.51859772	.071670286	5.6700001e-12	-.19071555	.19071555
cg12962778	ZNF385	12	53064579	GeneID:25946	GI:24308078	FALSE		12889	TSS200down	BODY;BODY;1STEXON;5'UTR	-	.77094692	.044799127	.58129317	.062143032	1.3900000e-12	-.18965375	.18965375
cg11283860	SLC45A1	1	8195939	GeneID:50651	GI:88942345	TRUE	1:8195845-8196051	11206	TSS1500	-	S_Shore	.63745052	.094098561	.44818279	.085472718	7.2100000e-11	-.18926772	.18926772
cg21492378	CEP1	9	122890100	GeneID:11064	GI:38158017	FALSE		21459	TSS1500	TSS1500	-	.61529636	.085854575	.42624807	.063404895	9.5300001e-12	-.18904829	.18904829
cg11220060	KLF1	19	12858418	GeneID:10661	GI:38455403	FALSE		11134	TSS1500dow	BODY	S_Shore	.6657173	.057972655	.47774076	.046494354	1.3900000e-12	-.18797654	.18797654
cg03600318	SFTPD	10	81698971	GeneID:6441	GI:61699225	FALSE		3621	TSS200	TSS200	-	.57779855	.093730308	.39006275	.064685613	2.2700000e-11	-.1877358	.1877358
cg05252264	FCAR	19	60077399	GeneID:2204	GI:19743855	TRUE	19:60077372-60077579	5265	TSS200down	1STEXON;1STEXON;1STEXON;1STEXON;5'UTR;1STEXON;5'UTR;1STEXON;1STEXON;5'UTR;5'UTR;5'UTR;5'UTR;1STEXON;5'UTR;5'UTR;5'UTR;1STEXON	-	.49462512	.080703251	.30697834	.051876586	4.3200001e-12	-.18764678	.18764678
cg18533225	KLHDC7B	22	49333679	GeneID:113730	GI:34330156	TRUE	22:49333640-49335111	18530	TSS1500dow	1STEXON	Island	.46629798	.061487641	.27948943	.059072111	2.4200000e-12	-.18680856	.18680856
cg24898863	S100A8	1	151630204	GeneID:6279	GI:21614543	FALSE		24848	TSS200	TSS200	-	.57131338	.094657235	.38539344	.070008107	6.0500001e-11	-.18591994	.18591994
cg01420388	FBXO2	1	11636841	GeneID:26232	GI:48995171	TRUE	1:11636689-11637955	1428	TSS1500dow	TSS1500;BODY;TSS1500;TSS200;TSS1500	Island	.66915679	.042734239	.48331416	.055597816	1.8100000e-12	-.18584263	.18584263
cg11939496	CD244	1	159100184	GeneID:51744	GI:51593100	FALSE		11884	TSS1500	TSS1500;TSS1500;TSS1500	-	.65720689	.081173882	.47176987	.057304766	5.6700001e-12	-.18543702	.18543702
cg14173969	CD300C	17	70053527	GeneID:10871	GI:21314647	FALSE		14137	TSS1500dow	1STEXON;5'UTR	-	.38129625	.048088439	.19648126	.037465516	1.3900000e-12	-.18481499	.18481499
cg25944100	MS4A3	11	59580836	GeneID:932	GI:73486648	FALSE		25903	TSS200down			.55713314	.089605018	.37262753	.058831666	3.3999999e-12	-.18450561	.18450561
cg08368934	GPR97	16	56258956	GeneID:222487	GI:40538803	FALSE		8309	TSS1500	TSS1500	-	.59411806	.089026339	.40985638	.059112042	1.4900000e-11	-.18426168	.18426168
cg13471990	ENTPD1	10	97505212	GeneID:953	GI:45580699	FALSE		13398	TSS1500	TSS1500;TSS200;TSS1500;TSS1500;TSS1500;TSS200;BODY	-	.51272607	.092921764	.32852578	.054386366	1.4900000e-11	-.18420029	.18420029
cg19690214	PIP3-E	6	154720018	GeneID:26034	GI:40354211	FALSE		19653	TSS1500	TSS1500;TSS1500	-	.5392648	.081225142	.35555407	.054498103	1.3900000e-12	-.18371072	.18371072
cg00974864	FCGR3B	1	159867677	GeneID:2215	GI:50355969	FALSE		1012	TSS200	5'UTR;1STEXON	-	.62188828	.086403184	.43842939	.066829212	9.5300001e-12	-.18345889	.18345889
cg26385222	HCA112	7	150128010	GeneID:55365	GI:32484986	TRUE	7:150127662-150129289	26350	TSS1500	TSS1500;5'UTR;TSS1500;5'UTR;5'UTR;5'UTR	Island	.55463159	.040430292	.37185845	.042786825	1.8100000e-12	-.18277314	.18277314
cg20720686	POR	7	75420817	GeneID:5447	GI:24307876	FALSE		20660	TSS1500	5'UTR	-	.64507926	.086667351	.46264449	.064017445	1.4900000e-11	-.18243477	.18243477
cg04230060	SUSD1	9	113977813	GeneID:64420	GI:48093064	TRUE	9:113976541-113977814	4254	TSS1500	TSS1500	S_Shore	.70002806	.062491667	.51818758	.054443065	1.8100000e-12	-.18184048	.18184048
cg03336167	SLC22A18	11	2887571	GeneID:5002		TRUE	11:2886834-2887801	3349	TSS200down	BODY;BODY	Island	.56619793	.08579699	.38475648	.084991828	1.3900000e-12	-.18144146	.18144146
cg11009736	MARCO	2	119416152	GeneID:8685	GI:56237031	FALSE		10913	TSS200	TSS200	-	.55238533	.08309868	.37097096	.053256355	3.3999999e-12	-.18141437	.18141437
cg15739581	GALNT3	2	166335029	GeneID:2591	GI:9945386	FALSE		15752	TSS1500dow	BODY	-	.64191961	.080265053	.46145812	.060382299	7.3699996e-12	-.1804615	.1804615
cg08642068	SPAG4L	20	31055437	GeneID:140732	GI:34222160	FALSE		8578	TSS1500dow	BODY	-	.71432835	.094357289	.53398311	.12217855	1.3900000e-12	-.18034524	.18034524
cg09076077	FLJ33860	20	58063710	GeneID:284756	GI:27735086	TRUE	20:58063490-58063750	9005	TSS1500	TSS1500	-	.52201015	.083659552	.34168348	.065627873	1.1800000e-11	-.18032667	.18032667
cg06625767	F12	5	176769301	GeneID:2161	GI:9961354	FALSE		6609	TSS200	TSS200	-	.72950113	.076367788	.54930544	.057378396	9.5300001e-12	-.18019569	.18019569
cg01718139	UNQ3033	19	59258650	GeneID:284415	GI:38348277	TRUE	19:59258478-59258690	1736	TSS1500dow	BODY	-	.60739589	.096043505	.42758682	.07651639	1.4900000e-11	-.17980906	.17980906
cg00333528	GABRR1	6	89984204	GeneID:2569	GI:21614517	FALSE		350	TSS1500	5'UTR;1STEXON	-	.42569387	.070346929	.24633861	.042922501	1.3900000e-12	-.17935526	.17935526
cg06317209	AVIL	12	56497145	GeneID:10677	GI:17572823	FALSE		6277	TSS1500	TSS1500	-	.61456358	.079755887	.43537411	.055987708	1.8600000e-11	-.17918947	.17918947
cg20951444	FNDC5	1	33109699	GeneID:252995	GI:24371259	FALSE		20891	TSS1500	TSS1500	-	.66013223	.028050063	.48224702	.040295787	1.3900000e-12	-.1778852	.1778852
cg26701826	MGC26963	4	109034053	GeneID:166929	GI:37059795	FALSE		26644	TSS200down	5'UTR;1STEXON;5'UTR;5'UTR	-	.59409827	.088019229	.41633844	.057524245	1.3300000e-10	-.17775983	.17775983
cg10307548	SOD3	4	24404928	GeneID:6649	GI:4507150	FALSE		10221	TSS1500	TSS1500	-	.61769366	.081372537	.4407694	.073011085	4.3200001e-12	-.17692426	.17692426
cg23181133	CEACAM3	19	46992652	GeneID:1084	GI:4502792	FALSE		23136	TSS1500dow	BODY	-	.68018043	.078345895	.5035187	.067499615	5.6700001e-12	-.17666173	.17666173
cg23696618	SERPINB10	18	59734679	GeneID:5273	GI:4826901	FALSE		23639	TSS1500dow	BODY	-	.59860396	.078670613	.42208064	.062870882	1.4900000e-11	-.17652333	.17652333
cg27182761	PHLDA1	12	74712860	GeneID:22822	GI:52486109	TRUE	12:74710025-74712942	27104	TSS1500			.47379369	.045037072	.29766712	.052638371	3.1100001e-12	-.17612657	.17612657
cg15831515	ANXA3	4	79693448	GeneID:306	GI:4826642	FALSE		15889	TSS1500			.66064525	.079065919	.48452663	.064017631	5.6700001e-12	-.17611861	.17611861
cg03222066	ABCG4	11	118524594	GeneID:64137	GI:47078219	FALSE		3242	TSS1500	TSS1500;TSS1500	N_Shore	.54656947	.0375113	.37060142	.042979896	1.8100000e-12	-.17596805	.17596805
cg01980222	TREM2	6	41238895	GeneID:54209	GI:9507202	FALSE		1996	TSS200	1STEXON;5'UTR	-	.64006513	.082233399	.46433556	.059655841	1.1800000e-11	-.17572957	.17572957
cg06812844	TRPM2	21	44598210	GeneID:7226	GI:67906811	FALSE		6793	TSS1500dow	BODY	-	.66786617	.083737671	.49275941	.075304665	2.2700000e-11	-.17510676	.17510676
cg17118262	CCL1	17	29714682	GeneID:6346	GI:4506832	FALSE		17131	TSS1500	TSS1500	-	.49447674	.080857553	.32035118	.05454693	7.3699996e-12	-.17412555	.17412555
cg24474182	P2RY13	3	152529997	GeneID:53829	GI:29171720	FALSE		24417	TSS200down	BODY;1STEXON	-	.61295033	.076631404	.43900245	.062117677	1.1800000e-11	-.17394787	.17394787
cg09971811	CST7	20	24878099	GeneID:8530	GI:20302138	FALSE		9883	TSS1500dow	1STEXON;5'UTR	-	.65946281	.099147953	.48552036	.075710893	6.0500001e-11	-.17394245	.17394245
cg08399444	GSG1	12	13139815	GeneID:83445	GI:13775203	FALSE		8337	TSS200down	BODY;1STEXON;5'UTR;1STEXON;BODY;5'UTR	-	.68656486	.089189082	.51394159	.072489604	1.7800000e-09	-.17262328	.17262328
cg06196379	TREM1	6	41362863	GeneID:54210	GI:31543823	FALSE		6146	TSS1500	TSS1500	-	.50975853	.083354704	.33721814	.055540167	2.2700000e-11	-.1725404	.1725404
cg02266731	CPM	12	67643600	GeneID:1368	GI:53832018	FALSE		2297	TSS1500	TSS1500	-	.57140845	.095743984	.40030453	.069698662	1.0200000e-10	-.17110392	.17110392
cg01899253	FLT1	13	27968056	GeneID:2321	GI:32306519	TRUE	13:27965729-27968100	1916	TSS1500	TSS1500;TSS1500;TSS1500;TSS1500	S_Shore	.54619491	.066243343	.3754729	.041596849	1.3900000e-12	-.17072201	.17072201
cg25344672	FLJ46082	9	134275028	GeneID:389799	GI:46409465	TRUE	9:134274951-134276698	25308	TSS1500	TSS1500	N_Shore	.63926506	.036603883	.46862733	.034662981	1.3900000e-12	-.17063773	.17063773
cg24091474	TYROBP	19	41091025	GeneID:7305	GI:38157998	FALSE		24027	TSS200down	1STEXON;1STEXON;5'UTR;5'UTR	-	.37342605	.062736303	.20306645	.03837299	1.8100000e-12	-.1703596	.1703596
cg09848074	FLJ44186	7	138823150	GeneID:346689	GI:38348331	FALSE		9756	TSS1500	-	S_Shelf	.42793489	.064649805	.2592575	.036456916	1.3900000e-12	-.16867739	.16867739
cg04988978	MPO	17	53714577	GeneID:4353	GI:4557758	FALSE		5026	TSS1500	TSS1500	S_Shelf	.536111	.081459008	.36786339	.061401498	2.8200000e-11	-.16824761	.16824761
cg05125838	UCN2	3	48576589	GeneID:90226	GI:63053518	FALSE		5153	TSS1500	TSS1500;3'UTR	-	.56250805	.062414449	.39456919	.042310368	1.3900000e-12	-.16793886	.16793886
cg25600606	HIPK3	11	33264921	GeneID:10114	GI:29469068	FALSE		25582	TSS1500dow	BODY;BODY	-	.76410192	.075920306	.59673715	.070542015	2.2799999e-10	-.16736478	.16736478
cg22285621	SSH3	11	66827898	GeneID:54961	GI:24586672	TRUE	11:66826951-66828421	22243	TSS1500dow	BODY	Island	.34640276	.040644329	.17915419	.04587559	1.8100000e-12	-.16724858	.16724858
cg25634666	FOLR3	11	71524436	GeneID:2352	GI:9257219	FALSE		25606	TSS200down	5'UTR;1STEXON	-	.60048735	.080070823	.43385395	.064593509	2.2700000e-11	-.1666334	.1666334
cg25167447	NAV1	1	199883665	GeneID:89796	GI:27262621	TRUE	1:199883511-199885170	25148	TSS1500	TSS1500	Island	.67579472	.036686108	.50920677	.055990588	1.8100000e-12	-.16658795	.16658795
cg19264571	APCDD1	18	10444085	GeneID:147495	GI:30387616	TRUE	18:10444010-10445490	19249	TSS1500	TSS1500	Island	.80891532	.042047545	.64238	.056711946	1.8100000e-12	-.16653532	.16653532
cg04182865	RNF14	5	141326615	GeneID:9604	GI:34577094	FALSE		4214	TSS200	TSS200	N_Shelf	.6297279	.076767407	.46403378	.064953335	2.8200000e-11	-.16569412	.16569412
cg15534366	CDH4	20	59259602	GeneID:1002	GI:14589892	FALSE		15517	TSS1500	TSS1500	N_Shore	.55841035	.049975179	.39277712	.056202482	2.8200000e-11	-.16563323	.16563323
cg10885338	ECRG4	2	106049072	GeneID:84417	GI:14165275	TRUE	2:106048153-106049083	10770	TSS1500dow	BODY	S_Shore	.51711118	.065840065	.35155302	.065799072	1.8100000e-12	-.16555816	.16555816
cg00187686	TCN1	11	59390794	GeneID:6947	GI:21071007	FALSE		208	TSS1500	TSS200	-	.47223622	.082923375	.30702284	.054610536	3.3999999e-12	-.16521338	.16521338
cg07685786	S100B	21	46850119	GeneID:6285	GI:5454033	FALSE		7648	TSS1500	TSS1500	-	.61634505	.064287074	.45138067	.055219594	1.3900000e-12	-.16496438	.16496438
cg09134726	PRTN3	19	792082	GeneID:5657	GI:71361687	FALSE		9065	TSS200down	BODY	N_Shelf	.66591549	.075252838	.50101501	.057433419	6.2899998e-11	-.16490048	.16490048
cg11905488	CLEC12A	12	10014871	GeneID:160364	GI:42490739	FALSE		11853	TSS1500	TSS1500;TSS1500	-	.69008714	.080591306	.52536768	.057244435	9.5300001e-12	-.16471946	.16471946
cg24292612	DEFB1	8	6722882	GeneID:1672	GI:50659096	FALSE		24217	TSS200down	5'UTR;1STEXON	-	.58639014	.079689614	.42225206	.050416604	5.6700001e-12	-.16413808	.16413808
cg08529852	EGFL7	9	138677741	GeneID:51162	GI:41393581	FALSE		8461	TSS1500dow	5'UTR;5'UTR	N_Shore	.61897939	.058399998	.45521152	.049678385	1.3900000e-12	-.16376787	.16376787
cg18638581	HK2	2	74913110	GeneID:3099	GI:40806188	FALSE		18631	TSS200	TSS200	N_Shore	.5007143	.086309075	.33712083	.060864214	5.6700001e-12	-.16359347	.16359347
cg15361231	GLRX2	1	191341814	GeneID:51022	GI:37537702	FALSE		15343	TSS200down	1STEXON;TSS1500;5'UTR	S_Shore	.62799746	.080245301	.46449938	.067105211	4.1300000e-10	-.16349807	.16349807
cg11827101	LOC339789	2	8385873	GeneID:339789	GI:46409347	FALSE		11764	TSS200down	-	-	.74817562	.059932627	.58475351	.043587804	1.3900000e-12	-.16342211	.16342211
cg19342782	ANKRD13C	1	70594394	GeneID:81573	GI:67972410	FALSE		19318	TSS1500	BODY;TSS1500;BODY;BODY;BODY	S_Shore	.39461109	.077366635	.2315736	.045087285	3.3999999e-12	-.16303749	.16303749
cg17398613	SLC37A1	21	42792922	GeneID:54020	GI:49619230	TRUE	21:42792735-42793017	17412	TSS200down	5'UTR	S_Shelf	.84787828	.056246236	.68495369	.067327566	1.8100000e-12	-.16292459	.16292459
cg15014458	LYPD3	19	48661650	GeneID:27076	GI:7656943	FALSE		15004	TSS200	1STEXON;5'UTR	S_Shore	.4252066	.05353491	.26245946	.050707243	5.6700001e-12	-.16274714	.16274714
cg10787197	C6orf105	6	11887927	GeneID:84830	GI:14249371	FALSE		10679	TSS1500	TSS1500;TSS1500	-	.71587408	.072069488	.55321175	.053578559	7.3699996e-12	-.16266233	.16266233
cg25426302	PRRT1	6	32228804	GeneID:80863	GI:21361926	TRUE	6:32228589-32230636	25399	TSS1500	TSS1500;TSS1500;TSS1500	N_Shore	.83637023	.028600192	.6743356	.056733176	5.6700001e-12	-.16203463	.16203463
cg12971694	CD72	9	35608412	GeneID:971	GI:4502682	FALSE		12902	TSS200	5'UTR;1STEXON	S_Shore	.37307879	.064294741	.21130759	.033758726	1.3900000e-12	-.16177121	.16177121
cg10923408	MGC40178	13	30404710	GeneID:122046	GI:22748710	TRUE	13:30404651-30404896	10821	TSS200	TSS200	-	.54097664	.069590628	.37921795	.075567722	3.1100001e-12	-.16175869	.16175869
cg08223235	BCL2	18	59054814	GeneID:596		TRUE	18:59054789-59055400	8169	TSS200	BODY	-	.56040972	.055743299	.39900661	.042614974	1.3900000e-12	-.16140312	.16140312
cg16848873	HOXB6	17	44037307	GeneID:3216	GI:24797133	TRUE	17:44037214-44037432	16874	TSS200down	BODY;BODY;1STEXON;5'UTR	N_Shelf	.53374654	.076318741	.37237853	.076574847	3.2600000e-09	-.16136801	.16136801
cg13703437	FYB	5	39255455	GeneID:2533	GI:42476114	FALSE		13634	TSS200	TSS200;TSS200	-	.53505796	.071439184	.37370509	.043216933	3.1100001e-12	-.16135287	.16135287
cg17791651	POU3F1	1	38286076	GeneID:5453	GI:27545318	TRUE	1:38282510-38286276	17800	TSS1500	TSS1500	Island	.32233998	.050759722	.16103414	.052987255	1.9599999e-10	-.16130584	.16130584
cg05714729	GALNT1	18	31488094	GeneID:2589	GI:13124890	FALSE		5704	TSS1500	TSS1500	-	.45843554	.064768612	.2972731	.044493444	2.4200000e-12	-.16116244	.16116244
cg06303238	SALL4	20	49852366	GeneID:57167	GI:37595567	TRUE	20:49850215-49852803	6264	TSS200down	1STEXON;5'UTR	Island	.82453299	.050433639	.66337299	.085497066	3.1100001e-12	-.16115999	.16115999
cg26465666	PDE1A	2	183095173	GeneID:5136	GI:51102294	FALSE		26419	TSS1500dow	BODY;BODY	-	.56545663	.066972323	.40572128	.062270988	5.6700001e-12	-.15973535	.15973535
cg12793610	TRIM2	4	154345087	GeneID:23321	GI:15011942	FALSE		12729	TSS200down	5'UTR;1STEXON;5'UTR	-	.6919651	.031726718	.53225189	.047129486	3.3999999e-12	-.15971321	.15971321
cg09421562	MPO	17	53712993	GeneID:4353	GI:4557758	FALSE		9336	TSS1500dow	1STEXON	S_Shore	.68852359	.058087517	.52881104	.048201162	1.8100000e-12	-.15971255	.15971255
cg02254407	PLEKHB1	11	73034807	GeneID:58473	GI:10864012	TRUE	11:73034633-73034910	2284	TSS200	TSS200;TSS200;TSS1500;TSS1500	-	.83297735	.057025086	.67334253	.083455041	8.5799999e-11	-.15963483	.15963483
cg24422489	FCGR2A	1	159741600	GeneID:2212	GI:50511935	TRUE	1:159741306-159741751	24356	TSS1500	TSS1500;TSS1500	-	.77606726	.060305748	.616606	.059898812	1.3900000e-12	-.15946126	.15946126
cg13277939	CTAGE5	14	38804962	GeneID:4253	GI:42740894	FALSE		13187	TSS1500dow	TSS1500;TSS1500;TSS1500;BODY	N_Shore	.52881259	.075614974	.37173	.059827823	2.4200000e-12	-.15708259	.15708259
cg16003238	PUNC	15	63457929	GeneID:9543	GI:50593006	FALSE		16075	TSS1500	TSS1500	S_Shore	.53824741	.03830966	.38142246	.048833974	4.0400001e-12	-.15682495	.15682495
cg17356733	IFNGR2	21	33696497	GeneID:3460	GI:47419933	TRUE	21:33696159-33696518	17371	TSS1500	TSS1500	N_Shore	.69152433	.092504673	.53561693	.071023025	7.1700001e-10	-.15590739	.15590739
cg21846903	VTN	17	23721408	GeneID:7448	GI:18201910	FALSE		21816	TSS1500dow	1STEXON;5'UTR	N_Shore	.518906	.064404942	.36355653	.039323848	2.4200000e-12	-.15534946	.15534946
cg09997082	GIPR	19	50862786	GeneID:2696	GI:45545425	FALSE		9902	TSS1500	TSS1500	N_Shelf	.58887136	.071348011	.43417504	.046246886	3.3999999e-12	-.15469632	.15469632
cg08840010	TNFRSF9	1	7922901	GeneID:3604	GI:23510438	FALSE		8793	TSS1500dow	5'UTR	N_Shelf	.56805247	.076722316	.41465491	.061230205	5.0600000e-11	-.15339756	.15339756
cg20179697	SNX9	6	158163595	GeneID:51429	GI:23111056	TRUE	6:158163446-158165173	20144	TSS1500			.48336154	.061521754	.33003718	.047198199	1.3900000e-12	-.15332437	.15332437
cg10758292	DEFA1	8	6824791	GeneID:1667	GI:12621915	FALSE		10648	TSS1500dow			.75974143	.078398846	.60706109	.067324705	8.5799999e-11	-.15268034	.15268034
cg14920846	NAV1	1	199884832	GeneID:89796	GI:27262621	TRUE	1:199883511-199885170	14920	TSS1500dow	1STEXON	Island	.39112237	.085432962	.23908919	.089333206	2.8200000e-11	-.15203318	.15203318
cg12836863	BRCA2	13	31787023	GeneID:675	GI:4502450	TRUE	13:31786608-31787134	12774	TSS1500	TSS1500	N_Shore	.63082409	.07075014	.47913122	.07843706	2.2800000e-09	-.15169287	.15169287
cg24194775	NPR2	9	35781475	GeneID:4882	GI:73915097	TRUE	9:35781291-35782084	24123	TSS1500	TSS1500	N_Shore	.59685171	.092074186	.44523048	.099128671	1.7000000e-11	-.15162122	.15162122
cg20833786	MRGPRX3	11	18097969	GeneID:117195	GI:46048170	FALSE		20770	TSS1500	TSS1500	-	.65711689	.072929822	.50559747	.067173459	1.8600000e-11	-.15151942	.15151942
cg05681757	FGD4	12	32546301	GeneID:121512	GI:21245127	FALSE		5676	TSS200	TSS200	-	.68753558	.078860551	.53605127	.059047621	8.5799999e-11	-.15148431	.15148431
cg01919208	LAMB2	3	49145500	GeneID:3913	GI:9845495	TRUE	3:49145398-49145615	1936	TSS200down	1STEXON;5'UTR	-	.48346558	.049013626	.33251375	.049525715	1.3900000e-12	-.15095183	.15095183
cg11505048	APOBEC4	1	181889349	GeneID:403314	GI:44888830	FALSE		11435	TSS1500	5'UTR;TSS1500	-	.68724298	.049262322	.53643763	.039824363	1.3900000e-12	-.15080535	.15080535
cg10287137	P2RY2	11	72606702	GeneID:5029	GI:28872719	TRUE	11:72606620-72607619	10201	TSS1500	TSS1500;TSS1500;TSS1500	Island	.697586	.070212185	.54689413	.053266279	4.3200001e-12	-.15069187	.15069187
cg20050826	K6IRS2	12	51281562	GeneID:140807	GI:28372502	TRUE	12:51280885-51281747	20016	TSS200	1STEXON;5'UTR;1STEXON;5'UTR;1STEXON;5'UTR	Island	.3907302	.064210594	.24046497	.03876492	1.3900000e-12	-.15026523	.15026523
cg15146752	EPHA2	1	16355354	GeneID:1969	GI:32967310	TRUE	1:16354207-16355398	15126	TSS1500	TSS1500	Island	.47321823	.049892399	.32404238	.035377923	1.3900000e-12	-.14917585	.14917585
cg15958424	ACPP	3	133518757	GeneID:55	GI:6382063	FALSE		16020	TSS200	TSS200;TSS200	-	.51355028	.092355937	.36439681	.059289239	2.6600000e-10	-.14915347	.14915347
cg01526089	P2RX1	17	3766139	GeneID:5023	GI:27894283	TRUE	17:3766007-3766269	1546	TSS1500dow	1STEXON	-	.44408736	.044264842	.29497927	.043012269	1.8100000e-12	-.14910808	.14910808
cg09948350	FLJ25084	2	70042596	GeneID:151516	GI:22758145	FALSE		9863	TSS1500dow	5'UTR;1STEXON	S_Shore	.76910889	.072023161	.62030983	.069383465	1.3300000e-10	-.14879906	.14879906
cg22322184	RETN	19	7640203	GeneID:56729	GI:13435379	FALSE		22275	TSS1500dow	5'UTR	N_Shore	.60926771	.053470295	.46070918	.051527843	1.8100000e-12	-.14855853	.14855853
cg27258399	HTRA4	8	38951424	GeneID:203100	GI:30410026	TRUE	8:38950649-38951953	27178	TSS1500dow	BODY	Island	.3666642	.076365799	.21822007	.056400303	1.3900000e-12	-.14844413	.14844413
cg09307264	INCA1	17	4843005	GeneID:388324	GI:47523377	FALSE		9242	TSS1500	TSS1500;TSS1500;5'UTR;TSS1500;TSS1500	S_Shore	.62462091	.024671981	.47624227	.046807624	2.4200000e-12	-.14837864	.14837864
cg26215727	SCNN1A	12	6355798	GeneID:6337	GI:47834319	FALSE		26181	TSS1500	BODY;TSS1500;TSS1500	-	.56313622	.070050731	.41484746	.051426478	3.3999999e-12	-.14828876	.14828876
cg18390025	ELOVL3	10	103976726	GeneID:83401	GI:23097309	TRUE	10:103976562-103976832	18380	TSS1500dow	BODY	S_Shore	.44620788	.071901195	.29793417	.051691003	1.8600000e-11	-.14827371	.14827371
cg07730301	ALDH3B1	11	67534528	GeneID:221	GI:71773289	FALSE		7689	TSS200down	5'UTR;5'UTR;5'UTR	-	.5849936	.066839896	.43674934	.054343283	1.8600000e-11	-.14824426	.14824426
cg23713742	SPAG4	20	33666135	GeneID:6676	GI:11037054	FALSE		23663	TSS1500	TSS1500	N_Shore	.75567371	.068191886	.60771114	.059788257	1.4900000e-11	-.14796257	.14796257
cg26705561	SEC31L2	10	102269781	GeneID:25956	GI:38149839	TRUE	10:102268974-102269882	26650	TSS200	TSS200	S_Shore	.69605702	.024320623	.54821551	.034123596	1.8100000e-12	-.14784151	.14784151
cg15447486	GPR109B	12	121767629	GeneID:8843	GI:5174460	FALSE		15435	TSS1500			.70850575	.089894488	.56089067	.061674226	3.5700001e-10	-.14761508	.14761508
cg01869233	C20orf75	20	5983139	GeneID:164312	GI:34303942	FALSE		1886	TSS1500	TSS1500	S_Shore	.68295246	.03205381	.5354405	.040447067	1.8100000e-12	-.14751196	.14751196
cg06885782	KCNQ4	1	41020796	GeneID:9132	GI:26638652	TRUE	1:41020749-41021025	6867	TSS1500	TSS1500;TSS1500	N_Shore	.67685658	.02947193	.52940679	.032078076	1.3900000e-12	-.14744979	.14744979
cg18401406	LOC400120	13	36145537	GeneID:400120	GI:44888824	FALSE		18394	TSS1500	TSS1500	N_Shore	.75097668	.039101902	.60417402	.044214115	1.8100000e-12	-.14680266	.14680266
cg14974772	FBLN5	14	91484178	GeneID:10516	GI:19743802	TRUE	14:91483172-91484307	14968	TSS1500	TSS1500	S_Shore	.39042675	.055136252	.24366254	.031419709	1.3900000e-12	-.14676422	.14676422
cg08519905	CD9	12	6179035	GeneID:928	GI:21237762	TRUE	12:6178825-6180741	8449	TSS1500	TSS1500	N_Shore	.34487501	.044723026	.19816856	.036048736	1.3900000e-12	-.14670645	.14670645
cg24427660	PNPLA2	11	808892	GeneID:57104	GI:34147340	TRUE	11:808884-809164	24360	TSS200	TSS200	N_Shore	.69360089	.076955132	.54689556	.058000322	6.2700001e-10	-.14670533	.14670533
cg26661623	ASGR2	17	6959986	GeneID:433	GI:18426871	FALSE		26610	TSS1500	TSS1500;TSS1500;TSS1500	-	.77328223	.064177781	.62667507	.058088642	3.3999999e-12	-.14660716	.14660716
cg27461196	FXYD1	19	40321946	GeneID:5348	GI:27754764	FALSE		27372	TSS1500dow	5'UTR;TSS1500	N_Shelf	.7465207	.059162054	.60012585	.049107999	5.6700001e-12	-.14639485	.14639485
cg26191951	RNASE2	14	20493306	GeneID:6036	GI:45243468	FALSE		26155	TSS200			.54702353	.07238958	.40096083	.060104009	6.0500001e-11	-.1460627	.1460627
cg22630748	INHBE	12	56135137	GeneID:83729	GI:37622353	FALSE		22582	TSS1500	TSS1500	-	.77604288	.064543523	.63001794	.041750245	4.3200001e-12	-.14602494	.14602494
cg07423149	CHI3L1	1	201422869	GeneID:1116	GI:4557017	FALSE		7383	TSS1500	TSS1500	-	.69774991	.066802144	.55179173	.054859549	2.8200000e-11	-.14595819	.14595819
cg08241785	F2RL2	5	75955037	GeneID:2151	GI:34577053	FALSE		8177	TSS200	TSS200;BODY	-	.42785543	.077359945	.28189993	.051296867	1.1800000e-11	-.1459555	.1459555
cg04273431	PRR3	6	30631194	GeneID:80742	GI:13376877	TRUE	6:30631170-30633244	4287	TSS1500	BODY;TSS1500;TSS1500	N_Shore	.47694623	.048442382	.33128458	.041433226	1.1800000e-11	-.14566165	.14566165
cg19594666	LEP	7	127668516	GeneID:3952	GI:4557714	TRUE	7:127667928-127668724	19580	TSS200	TSS200	Island	.4812085	.063682608	.33588758	.054924354	1.3900000e-12	-.14532092	.14532092
cg10506318	mimitin	5	60275337	GeneID:91942	GI:31341340	FALSE		10415	TSS1500	BODY;TSS1500	N_Shore	.50079662	.069893457	.35584396	.053648621	7.3699996e-12	-.14495265	.14495265
cg23355492	SP6	17	43288592	GeneID:80320	GI:42490765	FALSE		23318	TSS1500	TSS1500	-	.75839591	.043742716	.61367691	.037066232	1.3900000e-12	-.144719	.144719
cg07073964	PRSSL1	19	649371	GeneID:400668	GI:47551346	TRUE	19:649323-649682	7062	TSS1500dow	-	-	.7195518	.072049186	.57495236	.056500953	2.2700000e-11	-.14459944	.14459944
cg24059075	PRPH	12	47974583	GeneID:5630	GI:66932907	FALSE		23994	TSS1500	TSS1500	N_Shore	.30096787	.02951148	.15672824	.031723827	1.8100000e-12	-.14423963	.14423963
cg17465304	KIF12	9	115901263	GeneID:113220	GI:19923948	TRUE	9:115899815-115901565	17471	TSS200	TSS200	Island	.76497871	.047772635	.62074351	.068171807	1.3900000e-12	-.14423519	.14423519
cg26306976	ITGB1BP1	2	9482352	GeneID:9270	GI:20143949	FALSE		26279	TSS1500	TSS1500;TSS1500;BODY	S_Shore	.78176206	.068021864	.63777453	.073540404	1.8600000e-11	-.14398754	.14398754
cg12883767	SLC26A10	12	56299376	GeneID:65012	GI:65506788	TRUE	12:56299188-56300079	12819	TSS1500	TSS1500	N_Shore	.37547275	.037624825	.23171282	.037857201	6.7900000e-12	-.14375994	.14375994
cg26105232	IL2RA	10	6145662	GeneID:3559	GI:4557666	FALSE		26063	TSS1500	TSS1500	-	.44895414	.072258763	.30540675	.046763875	3.3999999e-12	-.14354739	.14354739
cg21491308	TEX101	19	48584666	GeneID:83639	GI:20127665	FALSE		21458	TSS200down	5'UTR;1STEXON	-	.36698171	.066533521	.22344477	.045528565	1.3900000e-12	-.14353694	.14353694
cg06394229	LGALS4	19	43995615	GeneID:3960	GI:6006017	FALSE		6359	TSS200	TSS200	-	.68435228	.061911386	.54083383	.042803362	1.8100000e-12	-.14351845	.14351845
cg12530021	SIGLEC12	19	56696442	GeneID:89858	GI:16506825	FALSE		12436	TSS1500dow	1STEXON;TSS1500	-	.60981399	.072083749	.46657798	.038404021	1.3900000e-12	-.14323601	.14323601
cg25655096	GPR92	12	6615553	GeneID:57121	GI:48675823	FALSE		25621	TSS200	1STEXON;5'UTR	-	.3609494	.051517606	.21796331	.046216261	2.8200000e-11	-.14298609	.14298609
cg17740645	GRB7	17	35147939	GeneID:2886	GI:71979664	FALSE		17743	TSS1500dow	TSS200;5'UTR	-	.31492963	.051842339	.1722872	.0406956	1.8100000e-12	-.14264244	.14264244
cg03580247	SLC4A1	17	39701014	GeneID:6521	GI:4507020	FALSE		3602	TSS200	1STEXON;5'UTR	-	.80396032	.028505046	.66162628	.065978564	1.3900000e-12	-.14233404	.14233404
cg23090046	KNS2	14	103164372	GeneID:3831	GI:34916055	TRUE	14:103164266-103166338	23037	TSS1500	TSS1500;TSS1500;TSS1500	Island	.66963035	.070531584	.52741963	.046030458	1.3900000e-12	-.14221072	.14221072
cg23839680	CCT6A	7	56085732	GeneID:908	GI:58331169	FALSE		23775	TSS1500	TSS1500;5'UTR;TSS1500	N_Shore	.54441679	.072844438	.40257993	.054029904	4.1500001e-11	-.14183685	.14183685
cg16725130	MMP19	12	54522914	GeneID:4327	GI:75905804	FALSE		16757	TSS200down			.61092299	.04417206	.46912947	.033114105	1.3900000e-12	-.14179352	.14179352
cg12535715	HTRA4	8	38950850	GeneID:203100	GI:30410026	TRUE	8:38950649-38951953	12448	TSS200	1STEXON;5'UTR	Island	.55078709	.088041231	.40903255	.056981888	7.3699996e-12	-.14175454	.14175454
cg18910313	P2RY11	19	10083409	GeneID:5032	GI:52485986	FALSE		18888	TSS1500dow	BODY;1STEXON	S_Shore	.41677475	.078226566	.27513114	.057680625	3.3999999e-12	-.14164361	.14164361
cg08700306	LRP3	19	38378230	GeneID:4037	GI:4505014	FALSE		8635	TSS1500dow	BODY	S_Shore	.62478763	.064879075	.48323911	.040498022	4.3200001e-12	-.14154851	.14154851
cg18468842	SLC13A3	20	44746516	GeneID:64849	GI:58761539	TRUE	20:44746486-44746729	18465	TSS200	3'UTR;TSS200	-	.63623476	.064529337	.49481535	.049633127	1.3900000e-12	-.14141941	.14141941
cg20287234	GPR55	2	231497709	GeneID:9290	GI:33695106	TRUE	2:231497688-231497949	20234	TSS1500dow	5'UTR	-	.57429057	.1022388	.43303224	.081714906	3.4599999e-08	-.14125833	.14125833
cg15910079	RNASE3	14	20429255	GeneID:6037	GI:45243506	FALSE		15972	TSS200			.5312438	.064679235	.39005744	.053644605	7.3699996e-12	-.14118636	.14118636
cg20831708	SEC31L2	10	102269363	GeneID:25956	GI:38149839	TRUE	10:102268974-102269882	20767	TSS1500dow	5'UTR	Island	.2555671	.048222631	.1147509	.04426695	5.1599999e-11	-.14081621	.14081621
cg23140706	NFE2	12	52975545	GeneID:4778	GI:5453773	FALSE		23092	TSS1500dow	5'UTR;5'UTR	-	.66151869	.066742435	.52084875	.046882227	5.6700001e-12	-.14066994	.14066994
cg15512851	FGD2	6	37081496	GeneID:221472	GI:34222232	FALSE		15494	TSS200down	5'UTR;1STEXON	-	.35495377	.063964404	.21428497	.035892591	1.3900000e-12	-.14066879	.14066879
cg14511156	OSCAR	19	59295936	GeneID:126014	GI:45580712	FALSE		14495	TSS200down	5'UTR;5'UTR;5'UTR;1STEXON;1STEXON;5'UTR;1STEXON;1STEXON	N_Shore	.37667716	.057861142	.23615737	.036081847	1.8100000e-12	-.14051978	.14051978
cg20320468	LAIR1	19	59569431	GeneID:3903	GI:11231175	FALSE		20272	TSS1500			.72544968	.062632337	.58499497	.06374903	8.5799999e-11	-.14045471	.14045471
cg27091787	HYAL2	3	50335694	GeneID:8692	GI:15022800	FALSE		27034	TSS1500	TSS1500	S_Shore	.62543863	.065044627	.48498961	.046777599	1.1800000e-11	-.14044902	.14044902
cg04121771	TM4SF4	3	150674314	GeneID:7104	GI:21265109	FALSE		4166	TSS1500	TSS1500	-	.69272077	.076653816	.55236405	.056175906	9.9099999e-12	-.14035672	.14035672
cg07658590	SLC19A1	21	45788015	GeneID:6573	GI:34808709	FALSE		7617	TSS1500	TSS1500	S_Shore	.54405951	.077090807	.40431666	.042233206	1.1800000e-11	-.13974285	.13974285
cg25341726	IL27	16	28425832	GeneID:246778	GI:62422574	FALSE		25305	TSS200	TSS200	-	.55945545	.075757444	.41975716	.053536363	6.0500001e-11	-.1396983	.1396983
cg19258882	ERBB3	12	54759072	GeneID:2065	GI:54792099	TRUE	12:54758945-54760796	19244	TSS1500	TSS1500;TSS1500	Island	.70225585	.023365712	.56280839	.021368008	1.3900000e-12	-.13944745	.13944745
cg06454084	MGC15476	19	51850082	GeneID:147906	GI:21450823	TRUE	19:51850072-51850378	6415	TSS1500	BODY	-	.73737782	.044426519	.598391	.066487975	3.3999999e-12	-.13898683	.13898683
cg02564061	C12orf25	12	48285230	GeneID:84070	GI:14149788	FALSE		2560	TSS1500dow	BODY;BODY	-	.4231087	.033057436	.28429046	.027687866	1.3900000e-12	-.13881823	.13881823
cg12788313	MST1	3	49701181	GeneID:4485	GI:31543211	FALSE		12718	TSS200			.68843871	.070745461	.54983699	.056422569	6.0500001e-11	-.13860172	.13860172
cg02490034	MEST	7	129913072	GeneID:4232	GI:29294634	TRUE	7:129912883-129914215	2481	TSS1500	TSS1500	N_Shore	.55153286	.076724052	.41294232	.045257658	2.2700000e-11	-.13859054	.13859054
cg23756272	BCL2	18	59055398	GeneID:596		TRUE	18:59054789-59055400	23702	TSS200	BODY	-	.67332143	.057254866	.53543115	.042540446	7.3699996e-12	-.13789028	.13789028
cg09001777	FUT3	19	5802504	GeneID:2525	GI:4503808	FALSE		8936	TSS200	TSS200;TSS200;TSS200;TSS200	-	.49059254	.061402868	.35313082	.054372881	3.4200000e-11	-.13746172	.13746172
cg17122311	IL27	16	28424779	GeneID:246778	GI:62422574	FALSE		17137	TSS1500dow	BODY	-	.74886554	.070525855	.61148733	.046774689	1.8600000e-11	-.13737822	.13737822
cg07897701	ABP1	7	150180303	GeneID:26	GI:73486660	FALSE		7848	TSS1500	TSS1500	-	.65273499	.051183645	.51571405	.042393178	1.3900000e-12	-.13702095	.13702095
cg03025569	TRIM16	17	15527151	GeneID:10626	GI:48255912	FALSE		3040	TSS1500	TSS1500	-	.72240013	.059894331	.58552527	.056746047	5.6700001e-12	-.13687485	.13687485
cg25431974	ECEL1	2	233061180	GeneID:9427	GI:4758231	TRUE	2:233058352-233061210	25407	TSS1500	TSS1500	Island	.52156198	.037703764	.38488421	.046122458	2.4200000e-12	-.13667777	.13667777
cg27236973	KRT17	17	37035523	GeneID:3872	GI:4557700	TRUE	17:37035447-37035647	27157	TSS1500	TSS1500	-	.53992069	.094999045	.40333095	.075565711	2.5700000e-09	-.13658974	.13658974
cg04653308	PPP2R4	9	130911839	GeneID:5524	GI:30065641	FALSE		4702	TSS1500	BODY;BODY;TSS1500	N_Shore	.62860012	.054131098	.49205956	.040098082	1.8100000e-12	-.13654056	.13654056
cg24355048	CTSG	14	24114868	GeneID:1511	GI:23110953	FALSE		24291	TSS1500dow	BODY	-	.68066376	.069922514	.5441646	.057143122	1.4900000e-11	-.13649917	.13649917
cg00615241	PRTN3	19	790689	GeneID:5657	GI:71361687	FALSE		630	TSS1500	TSS1500	N_Shelf	.55239415	.064498268	.4161678	.048138067	2.2700000e-11	-.13622636	.13622636
cg03165378	S100A9	1	151596506	GeneID:6280	GI:9845520	FALSE		3194	TSS1500	TSS1500	-	.69284594	.059506811	.5566957	.050209261	7.3699996e-12	-.13615024	.13615024
cg01617750	CMTM8	3	32254265	GeneID:152189	GI:32130535	TRUE	3:32254265-32255884	1632	TSS1500	TSS1500	N_Shore	.53382236	.05364478	.39784503	.04700708	1.3900000e-12	-.13597733	.13597733
cg17753124	IER2	19	13120872	GeneID:9592	GI:48675810	FALSE		17760	TSS1500	TSS1500;BODY	N_Shore	.71087909	.063371636	.57513636	.048836857	2.8200000e-11	-.13574272	.13574272
cg18431127	EPB42	15	41300855	GeneID:2038	GI:4557558	FALSE		18426	TSS200	TSS1500;TSS1500	-	.57670736	.046177298	.4410111	.044479564	1.3900000e-12	-.13569626	.13569626
cg18884741	RABGEF1	7	65842232	GeneID:27342	GI:7657495	FALSE		18859	TSS1500	TSS1500	N_Shore	.81807452	.05556538	.68272889	.058499992	7.2100000e-11	-.13534564	.13534564
cg17279839	RARRES2	7	149669531	GeneID:5919	GI:8051632	TRUE	7:149668838-149669799	17300	TSS200down	5'UTR	Island	.20470935	.068586946	.069452144	.036463015	1.8100000e-12	-.13525721	.13525721
cg18752880	C1QTNF3	5	34079266	GeneID:114899	GI:62739182	FALSE		18741	TSS200	TSS200;TSS200	-	.43062487	.058015831	.29562479	.039855517	7.3699996e-12	-.13500008	.13500008
cg14483391	HTR3D	3	185231921	GeneID:200909	GI:47519876	FALSE		14475	TSS200	TSS1500;TSS1500;TSS200	-	.54261947	.04498044	.40777981	.044965576	3.4200000e-11	-.13483965	.13483965
cg09682183	UNC93A	6	167625243	GeneID:54346	GI:29336076	FALSE		9613	TSS1500dow	BODY;BODY	-	.36153096	.090807259	.22699119	.04268581	1.3900000e-12	-.13453977	.13453977
cg14654385	URP2	11	63729582	GeneID:83706	GI:34222247	TRUE	11:63729259-63729691	14638	TSS1500	TSS1500;TSS1500	N_Shore	.55008596	.082758568	.41575968	.059550814	1.5800000e-09	-.13432628	.13432628
cg06919203	GFRA4	20	3592151	GeneID:64096	GI:22091446	FALSE		6905	TSS200	TSS200;TSS200	S_Shelf	.69583565	.03693869	.56152368	.050983086	1.8100000e-12	-.13431197	.13431197
cg22705929	YPEL4	11	57174550	GeneID:219539	GI:21450726	FALSE		22645	TSS1500	TSS1500	S_Shelf	.37568212	.04412042	.24183373	.028153116	3.1100001e-12	-.13384838	.13384838
cg25050026	MFSD1	3	160002104	GeneID:64747	GI:12232392	TRUE	3:160001706-160003429	25012	TSS1500	TSS1500;TSS1500	N_Shore	.25953078	.042148616	.12577502	.022561941	1.3900000e-12	-.13375576	.13375576
cg26415655	IL31RA	5	55184731	GeneID:133396	GI:38455420	FALSE		26382	TSS1500			.57425606	.050884351	.44056097	.044349626	4.3200001e-12	-.1336951	.1336951
cg25587233	PPP2R4	9	130911826	GeneID:5524	GI:30065641	FALSE		25569	TSS1500	BODY;BODY;TSS1500	N_Shore	.68527877	.059269559	.55164117	.041853741	1.7000000e-11	-.13363761	.13363761
cg05501357	HIPK3	11	33264845	GeneID:10114	GI:29469068	FALSE		5506	TSS1500dow	BODY;BODY	-	.47566172	.069784939	.34230813	.054098606	1.9099999e-10	-.13335359	.13335359
cg09188980	CALCA	11	14949954	GeneID:796	GI:76880474	TRUE	11:14949913-14950639	9113	TSS1500dow	5'UTR;5'UTR;5'UTR	N_Shore	.33605233	.05168207	.20289041	.031821266	1.3900000e-12	-.13316192	.13316192
cg01129847	C19orf35	19	2232919	GeneID:374872	GI:38348367	FALSE		1140	TSS1500dow	5'UTR	S_Shelf	.36249721	.043609358	.22970697	.022978636	1.3900000e-12	-.13279024	.13279024
cg05973262	NOTCH4	6	32299873	GeneID:4855	GI:55770875	FALSE		5961	TSS200	TSS200	-	.73732799	.042544477	.60460424	.038640793	1.3900000e-12	-.13272375	.13272375
cg09584711	HPR	16	70654445	GeneID:3250	GI:45580722	FALSE		9514	TSS200	TSS200	-	.6911236	.053621087	.55849481	.045508008	3.3999999e-12	-.1326288	.1326288
cg27067618	CYP4F3	19	15612949	GeneID:4051	GI:4503240	FALSE		27001	TSS1500dow	5'UTR	-	.46894714	.063625701	.33632499	.050372534	1.8100000e-12	-.13262215	.13262215
cg12845808	PCDH12	5	141318788	GeneID:51294	GI:14589925	FALSE		12782	TSS200down	1STEXON;5'UTR	-	.69409877	.074705385	.5616017	.050243344	1.4200000e-10	-.13249707	.13249707
cg24122922	C20orf39	20	24397392	GeneID:79953	GI:13376346	FALSE		24063	TSS1500	TSS1500	N_Shore	.6033805	.058157034	.4714081	.053773828	1.3900000e-12	-.1319724	.1319724
cg09022808	GAL3ST1	22	29290857	GeneID:9514	GI:4758087	FALSE		8959	TSS200down	5'UTR;1STEXON	-	.63263792	.026808716	.50082624	.049412999	1.1800000e-11	-.13181168	.13181168
cg25201363	LRPAP1	4	3504643	GeneID:4043	GI:4505020	TRUE	4:3503067-3504738	25179	TSS1500	TSS1500	S_Shore	.50582689	.048720237	.37413552	.03221504	7.3699996e-12	-.13169137	.13169137
cg07239938	ELA2	19	803813	GeneID:1991	GI:58530849	TRUE	19:803684-804740	7209	TSS1500dow	BODY	N_Shore	.59887433	.067805909	.46724194	.053028986	1.0200000e-10	-.13163239	.13163239
cg02593766	EPN3	17	45963676	GeneID:55040	GI:8923677	FALSE		2585	TSS1500	BODY;TSS1500	-	.7445662	.073800482	.61303163	.061312608	3.2600000e-09	-.13153458	.13153458
cg22319147	CDH5	16	64958100	GeneID:1003	GI:14589894	FALSE		22271	TSS200down	5'UTR;1STEXON	-	.8486346	.059766464	.71742004	.059351098	1.3900000e-12	-.13121456	.13121456
cg24643262	BMX	X	15428783	GeneID:660	GI:42544180	TRUE	X:15428757-15429114	24582	TSS200	TSS200	-	.63833839	.05965044	.50732023	.040458757	5.6700001e-12	-.13101816	.13101816
cg12340144	XYLB	3	38363812	GeneID:9942	GI:18860917	TRUE	3:38362978-38364258	12250	TSS1500dow	BODY	S_Shore	.34680396	.043531083	.21584859	.029444074	1.3900000e-12	-.13095537	.13095537
cg06759890	LHFPL2	5	77842294	GeneID:10184	GI:32698675	FALSE		6738	TSS1500	5'UTR	S_Shore	.50235969	.057990815	.37151143	.050432201	1.3900000e-12	-.13084826	.13084826
cg03574571	CD22	19	40512021	GeneID:933	GI:4502650	FALSE		3599	TSS200down	5'UTR	-	.40135574	.07217484	.27065268	.04426885	1.2000000e-10	-.13070306	.13070306
cg05556717	CCL26	7	75257240	GeneID:10344	GI:51944958	FALSE		5555	TSS1500	TSS1500	-	.49677062	.067002542	.36635935	.053223014	3.1100001e-12	-.13041127	.13041127
cg14913610	KLRG1	12	9033608	GeneID:10219	GI:47717095	FALSE		14905	TSS200down	BODY	-	.33659393	.061925594	.2062024	.034119643	1.8100000e-12	-.13039152	.13039152
cg14700707	NOTCH4	6	32299818	GeneID:4855	GI:55770875	FALSE		14687	TSS200down	1STEXON;5'UTR	-	.34350926	.057498038	.21328233	.035721242	1.3900000e-12	-.13022693	.13022693
cg05947740	PHYHIP	8	22145723	GeneID:9796	GI:41281475	FALSE		5932	TSS200	1STEXON;5'UTR;5'UTR;1STEXON	S_Shore	.58691716	.038236406	.45706508	.03566597	1.3900000e-12	-.12985209	.12985209
cg09971646	DLK1	14	100263898	GeneID:8788	GI:74136020	TRUE	14:100263880-100264084	9882	TSS1500dow	BODY	S_Shore	.62827396	.082688488	.49846259	.062992096	2.4200000e-12	-.12981138	.12981138
cg26453588	BIK	22	41835965	GeneID:638		TRUE	22:41835870-41837797	26407	TSS200down	TSS1500	Island	.39598662	.04226369	.26670775	.041945856	1.8100000e-12	-.12927887	.12927887
cg05294455	MYL4	17	42641608	GeneID:4635	GI:17921996	FALSE		5304	TSS200down	5'UTR;TSS200	-	.51242626	.03995423	.38322681	.066775545	2.9000000e-09	-.12919945	.12919945
cg02838492	KIF12	9	115901109	GeneID:113220	GI:19923948	TRUE	9:115899815-115901565	2834	TSS200down	1STEXON;5'UTR	Island	.73788893	.045836136	.60887563	.043903887	1.3900000e-12	-.1290133	.1290133
cg20017147	TEX101	19	48584442	GeneID:83639	GI:20127665	FALSE		19984	TSS200			.52818328	.050119881	.39925259	.044745751	4.3200001e-12	-.12893069	.12893069
cg11787522	STRA6	15	72282162	GeneID:64220	GI:21314699	FALSE		11713	TSS200down	5'UTR;5'UTR;5'UTR;1STEXON;5'UTR;5'UTR	-	.29690799	.036731735	.1680021	.037756275	2.4200000e-12	-.12890589	.12890589
cg13588835	LGALS7	19	43955851	GeneID:3963	GI:4504984	FALSE		13513	TSS200down			.33217716	.057112519	.20360951	.047357973	1.8100000e-12	-.12856765	.12856765
cg01599709	HBEGF	5	139705861	GeneID:1839	GI:4503412	TRUE	5:139705676-139706721	1612	TSS1500dow	BODY	Island	.32767156	.04933995	.19931439	.025554582	1.8100000e-12	-.12835717	.12835717
cg15901783	KCTD12	13	76359427	GeneID:115207	GI:40255011	TRUE	13:76357231-76359636	15964	TSS1500	TSS1500	S_Shore	.83915251	.036658358	.71116328	.054101076	1.8100000e-12	-.12798923	.12798923
cg00673191	DOPEY2	21	36458793	GeneID:9980	GI:45827700	FALSE		702	TSS200down	5'UTR	-	.6168654	.065760545	.4893437	.044602599	4.3200001e-12	-.12752169	.12752169
cg25028542	ANLN	7	36395645	GeneID:54443	GI:31657093	TRUE	7:36395584-36396754	24993	TSS1500	TSS1500;BODY	N_Shore	.36047027	.054944094	.23331255	.039905347	3.3999999e-12	-.12715772	.12715772
cg09208010	MMP14	14	22375620	GeneID:4323	GI:13027797	TRUE	14:22375571-22376887	9136	TSS200	TSS200	N_Shore	.37770066	.061123744	.25063804	.041798566	1.3900000e-12	-.12706262	.12706262
cg22286764	C3orf35	3	37403643	GeneID:339883	GI:30350205	FALSE		22245	TSS1500dow	-	-	.79524046	.067226596	.66820055	.05830311	2.2700000e-11	-.12703991	.12703991
cg22971191	SLC10A2	13	102517707	GeneID:6555	GI:4506972	FALSE		22915	TSS1500	TSS1500	-	.62064344	.044492301	.49364758	.055208579	2.4200000e-12	-.12699586	.12699586
cg04784315	GPR21	9	124837105	GeneID:2844	GI:4885306	FALSE		4834	TSS1500dow	1STEXON;BODY	-	.58214206	.077479757	.45522758	.064510152	3.4200000e-11	-.12691447	.12691447
cg10564498	AXL	19	46416493	GeneID:558	GI:21536465	TRUE	19:46416423-46416659	10475	TSS200	TSS1500;TSS1500	-	.46491948	.063845091	.33801216	.051575724	5.6700001e-12	-.12690732	.12690732
cg05890484	BHMT	5	78443308	GeneID:635	GI:4502406	TRUE	5:78443059-78443592	5874	TSS200	TSS200	-	.30197224	.063903965	.17546494	.041072205	1.8100000e-12	-.1265073	.1265073
cg11058932	TSGA13	7	130022707	GeneID:114960	GI:31377632	FALSE		10968	TSS1500	TSS1500	-	.66362357	.062425483	.53720212	.042940225	1.4900000e-11	-.12642145	.12642145
cg10236239	SULT1C2	2	108360946	GeneID:27233	GI:28830307	FALSE		10149	TSS200down	5'UTR;1STEXON	-	.30021319	.04380051	.17403916	.020003811	1.3900000e-12	-.12617403	.12617403
cg18413900	CYP27B1	12	56447256	GeneID:1594	GI:74099700	FALSE		18406	TSS200	TSS200	S_Shore	.78283423	.049773946	.65668815	.039164692	1.8100000e-12	-.12614608	.12614608
cg12876594	NPR2	9	35781798	GeneID:4882	GI:73915097	TRUE	9:35781291-35782084	12813	TSS1500	TSS1500	Island	.59475768	.071582325	.46874028	.075479522	5.6700001e-12	-.12601739	.12601739
cg19906550	SLC22A18	11	2877375	GeneID:5002	GI:34734072	FALSE		19886	TSS200			.47577879	.057766583	.35012195	.044810969	3.3999999e-12	-.12565684	.12565684
cg12966875	SLPI	20	43317160	GeneID:6590	GI:15834622	FALSE		12892	TSS1500	TSS1500	-	.32959363	.07134226	.20402217	.040666442	4.3200001e-12	-.12557146	.12557146
cg05546038	NOL3	16	65764534	GeneID:8996	GI:34147652	FALSE		5544	TSS1500	TSS1500	N_Shore	.83518845	.050412513	.70972234	.040554669	3.3999999e-12	-.12546611	.12546611
cg21460582	CSPG4	15	73792916	GeneID:1464	GI:47419929	FALSE		21430	TSS1500	TSS1500	-	.62349766	.028660513	.49811742	.041906219	4.3200001e-12	-.12538025	.12538025
cg17823175	AZU1	19	779170	GeneID:566	GI:28416954	TRUE	19:779165-779382	17835	TSS1500dow	BODY	-	.76402938	.050135009	.63869035	.045259953	4.3200001e-12	-.12533903	.12533903
cg03886110	PECAM1	17	59817773	GeneID:5175	GI:21314616	TRUE	17:59817605-59817882	3924	TSS200			.4091152	.049743477	.28388879	.044616364	1.3900000e-12	-.12522641	.12522641
cg12638745	C21orf13	21	39738334	GeneID:150082	GI:53832012	FALSE		12566	TSS1500	TSS1500;TSS1500	N_Shore	.45201761	.045728642	.32680932	.033760324	1.3900000e-12	-.12520829	.12520829
cg04726200	SLC22A18	11	2887061	GeneID:5002		TRUE	11:2886834-2887801	4768	TSS200down	BODY;BODY	Island	.64317054	.047818709	.51806027	.060778785	1.8100000e-12	-.12511027	.12511027
cg18771300	RHOJ	14	62741490	GeneID:57381	GI:29171294	TRUE	14:62741321-62741574	18760	TSS1500dow	1STEXON	-	.38217503	.12662616	.25735304	.069278948	1.8100000e-12	-.12482199	.12482199
cg17296078	UBTD1	10	99249711	GeneID:80019	GI:34222339	TRUE	10:99247397-99249880	17313	TSS1500dow	TSS1500;BODY	S_Shore	.28680515	.048678912	.16199377	.02316908	1.3900000e-12	-.12481138	.12481138
cg07924575	HPS4	22	25211231	GeneID:89781	GI:23110965	FALSE		7874	TSS1500	TSS1500;BODY	S_Shore	.75569147	.064097919	.63094538	.045145273	4.1500001e-11	-.12474608	.12474608
cg04527918	UCN	2	27384674	GeneID:7349	GI:12056477	TRUE	2:27382533-27385080	4565	TSS200	TSS200	Island	.76257259	.060515363	.63808256	.071983352	1.3900000e-12	-.12449002	.12449002
cg21788470	PTHLH	12	28016940	GeneID:5744	GI:39995087	FALSE		21765	TSS1500			.39291117	.045281217	.2687642	.045491837	2.2700000e-11	-.12414697	.12414697
cg02516189	CARD9	9	138387913	GeneID:64170	GI:47717130	FALSE		2517	TSS200down	1STEXON;5'UTR;1STEXON;5'UTR	S_Shelf	.26817682	.053900834	.14416438	.018166602	1.3900000e-12	-.12401244	.12401244
cg00394658	PTPRJ	11	47958245	GeneID:5795	GI:18860899	TRUE	11:47957874-47959889	396	TSS1500	TSS1500;TSS1500	Island	.3745321	.042593375	.25057998	.028499955	3.3999999e-12	-.12395212	.12395212
cg25957124	DNAH3	16	21078585	GeneID:55567	GI:24308168	TRUE	16:21078406-21078638	25924	TSS1500	5'UTR;TSS1500	S_Shore	.28024188	.048856169	.15644641	.028446132	1.8100000e-12	-.12379546	.12379546
cg24798047	GOLT1A	1	202450278	GeneID:127845	GI:38348210	TRUE	1:202449670-202450343	24750	TSS1500	TSS1500	-	.57260954	.035928749	.44918621	.032248408	1.3900000e-12	-.12342334	.12342334
cg00899659	ZNF22	10	44815977	GeneID:7570	GI:55775473	FALSE		925	TSS200down	BODY;TSS1500	N_Shore	.34507427	.057377141	.22167543	.042318225	3.4200000e-11	-.12339884	.12339884
cg14348532	CALCA	11	14950138	GeneID:796		TRUE	11:14949913-14950639	14323	TSS200	5'UTR;5'UTR;5'UTR	Island	.31572402	.060411971	.19259351	.018869411	1.3900000e-12	-.1231305	.1231305
cg12315311	UNQ3033	19	59260255	GeneID:284415	GI:38348277	TRUE	19:59259904-59260292	12223	TSS1500	TSS1500	-	.38195643	.065231986	.25883466	.042840458	6.0500001e-11	-.12312177	.12312177
cg09106999	CDK2	12	54646332	GeneID:1017	GI:16936527	FALSE		9041	TSS1500	TSS1500;TSS1500;TSS1500	N_Shore	.40337613	.066400476	.28035107	.042764992	5.6700001e-12	-.12302506	.12302506
cg24526899	BMP4	14	53493899	GeneID:652	GI:19528648	FALSE		24484	TSS1500	TSS1500;TSS1500	S_Shore	.53035969	.048261613	.40739411	.046374701	1.8100000e-12	-.12296557	.12296557
cg05037688	EGFL7	9	138676375	GeneID:51162	GI:41393581	FALSE		5070	TSS1500	TSS1500;TSS1500	N_Shelf	.29736292	.065422013	.17441766	.031979669	9.9099999e-12	-.12294526	.12294526
cg18133966	PLA2G1B	12	119250101	GeneID:5319	GI:38016927	FALSE		18135	TSS200	TSS200	-	.68216419	.038339179	.55942726	.051566049	1.3900000e-12	-.12273693	.12273693
cg03760483	ALOX12	17	6840021	GeneID:239	GI:4502050	TRUE	17:6839463-6841283	3778	TSS200	TSS200	Island	.46355349	.080009326	.3411938	.086128555	9.5300001e-12	-.12235969	.12235969
cg15379858	ChGn	8	19584746	GeneID:55790	GI:40255140	FALSE		15364	TSS1500	TSS1500;TSS1500	-	.75832117	.069170669	.63604385	.052018829	2.2799999e-10	-.12227732	.12227732
cg08888956	NTS	12	84791970	GeneID:4922	GI:31563516	FALSE		8835	TSS1500	TSS1500	-	.62480855	.054785654	.50265151	.05727182	5.6700001e-12	-.12215704	.12215704
cg08274552	SLC4A3	2	220200078	GeneID:6508	GI:42415528	FALSE		8215	TSS1500	TSS1500;TSS1500	N_Shore	.7419253	.028687965	.61977571	.034295164	1.3900000e-12	-.12214959	.12214959
cg14894144	LAMA3	18	19524552	GeneID:3909	GI:38045907	TRUE	18:19523109-19524860	14886	TSS1500dow	BODY;BODY	S_Shore	.41138014	.033786941	.28937736	.042755447	1.8100000e-12	-.12200278	.12200278
cg22082462	CPNE6	14	23610255	GeneID:9362	GI:12545386	TRUE	14:23610171-23610407	22037	TSS1500	TSS1500	-	.69492483	.080494992	.57298231	.071291938	1.3800000e-08	-.12194252	.12194252
cg03311899	GPR109A	12	121753810	GeneID:338442	GI:41152145	TRUE	12:121753648-121753912	3327	TSS200down			.82173556	.05897209	.70025498	.058959808	3.0899999e-10	-.12148058	.12148058
cg00145118	GNPDA1	5	141374115	GeneID:10007	GI:41281953	FALSE		159	TSS1500	TSS1500	S_Shore	.67704046	.063081205	.55582267	.050252873	1.3900000e-12	-.12121779	.12121779
cg15787039	SGNE1	15	30721477	GeneID:6447	GI:4506916	TRUE	15:30721114-30721502	15832	TSS1500dow	5'UTR;5'UTR	-	.5474748	.047690835	.42627451	.039441165	1.8100000e-12	-.12120029	.12120029
cg14324675	LST1	6	31662827	GeneID:7940	GI:45505156	FALSE		14297	TSS1500dow	BODY;TSS200;5'UTR;5'UTR;TSS200;TSS200;BODY;5'UTR	-	.41485581	.069828056	.29388276	.039567821	5.6700001e-12	-.12097305	.12097305
cg18934187	STARD6	18	50136187	GeneID:147323	GI:21040260	FALSE		18911	TSS1500	TSS1500	N_Shore	.6664018	.074784316	.5454374	.062203214	1.5800000e-09	-.12096441	.12096441
cg13468685	PLEK	2	68446241	GeneID:5341	GI:4505878	FALSE		13395	TSS1500dow	BODY	-	.44566357	.07624504	.3249203	.046144888	2.6600000e-10	-.12074327	.12074327
cg12949760	KCNQ1	11	2499438	GeneID:3784		TRUE	11:2498865-2499473	12875	TSS200down	BODY;BODY	-	.65723145	.072356798	.53673208	.058163244	5.4700000e-10	-.12049937	.12049937
cg26540515	ANGPT4	20	844349	GeneID:51378	GI:21328453	FALSE		26493	TSS1500dow	BODY	-	.79951739	.05417008	.67937344	.034230545	3.3999999e-12	-.12014395	.12014395
cg15840985	OSBPL10	3	31998479	GeneID:114884	GI:23111057	TRUE	3:31996491-31998604	15901	TSS1500	5'UTR;TSS1500	S_Shore	.50902063	.035935596	.3890115	.049873989	2.5700000e-09	-.12000912	.12000912
cg09868035	C20orf135	20	61962518	GeneID:140701	GI:49574583	FALSE		9769	TSS1500	TSS1500	N_Shore	.46367171	.046630479	.34368873	.035752404	1.8100000e-12	-.11998299	.11998299
cg10453758	ACAD11	3	133862880	GeneID:84129	GI:38505217	FALSE		10353	TSS1500	BODY;5'UTR;TSS1500	S_Shore	.5522837	.056124944	.43244728	.052016113	2.4200000e-12	-.11983642	.11983642
cg00516481	PDE9A	21	42946271	GeneID:5152	GI:48762716	TRUE	21:42946154-42947773	536	TSS1500	TSS1500;TSS1500;TSS1500;TSS1500;TSS1500;TSS1500;TSS1500;TSS1500;TSS1500;TSS1500;TSS1500;TSS1500;TSS1500;TSS1500;TSS1500;TSS1500;TSS1500;TSS1500;TSS1500;TSS1500	Island	.36973029	.041933406	.25023028	.027118443	1.3900000e-12	-.11950001	.11950001
cg03240509	KCNA6	12	4788430	GeneID:3742	GI:25952089	TRUE	12:4788356-4789953	3252	TSS200	TSS200	N_Shore	.65120316	.08597023	.53181094	.084544659	1.3900000e-12	-.11939222	.11939222
cg14654731	FLJ30834	4	122904595	GeneID:132332	GI:22748850	TRUE	4:122904540-122906207	14639	TSS1500dow	5'UTR;TSS1500	N_Shore	.43991819	.038866039	.32080102	.038642511	3.1100001e-12	-.11911717	.11911717
cg07759587	TLR8	X	12834704	GeneID:51311	GI:20302165	FALSE		7719	TSS200down	5'UTR;1STEXON;BODY	-	.7128728	.051269792	.59399474	.041488249	3.3999999e-12	-.11887807	.11887807
cg00840516	HYAL2	3	50335101	GeneID:8692	GI:15022800	FALSE		864	TSS200down	5'UTR;1STEXON;TSS1500	S_Shore	.69864827	.044940699	.57986635	.031755395	5.6700001e-12	-.11878192	.11878192
cg21019522	SLC22A18	11	2877365	GeneID:5002	GI:34734072	FALSE		20955	TSS200	TSS200;BODY	N_Shelf	.40663439	.057166595	.28791252	.042283099	1.1800000e-11	-.11872187	.11872187
cg10275770	ICAM2	17	59437937	GeneID:3384	GI:12545398	FALSE		10188	TSS200	5'UTR;1STEXON;5'UTR;5'UTR;5'UTR;5'UTR	-	.43562728	.06354402	.31694937	.044535998	1.8100000e-12	-.11867791	.11867791
cg14740251	SIGLEC5	19	56831909	GeneID:8778	GI:4502658	FALSE		14732	TSS1500	-	-	.68116242	.097648539	.562563	.063194148	3.6400001e-09	-.11859941	.11859941
cg25288155	PLEKHB1	11	73035044	GeneID:58473	GI:10864012	FALSE		25259	TSS200down	5'UTR;1STEXON;5'UTR;TSS1500;TSS1500;1STEXON	-	.69215631	.038494643	.57431287	.048168205	2.4200000e-12	-.11784345	.11784345
cg01762581	DKK4	8	42353771	GeneID:27121	GI:66346690	FALSE		1780	TSS200down	5'UTR;1STEXON	-	.4819369	.037516695	.36418971	.034490254	1.8100000e-12	-.11774719	.11774719
cg22438810	LCN2	9	129951613	GeneID:3934	GI:38455401	FALSE		22396	TSS200down	1STEXON;5'UTR	-	.72811311	.064025924	.61095876	.056194004	2.2799999e-10	-.11715436	.11715436
cg11052143	ALS2CR11	2	202192265	GeneID:151254	GI:37059794	TRUE	2:202191787-202192348	10960	TSS200	TSS200;TSS200;TSS200;TSS200	S_Shore	.62679082	.046037178	.50989753	.037363559	1.3900000e-12	-.11689329	.11689329
cg02932167	ECEL1	2	233061195	GeneID:9427	GI:4758231	TRUE	2:233058352-233061210	2929	TSS1500	TSS1500	Island	.59113789	.032716267	.47443503	.04004981	4.3200001e-12	-.11670285	.11670285
cg02679745	FUT7	9	139047467	GeneID:2529	GI:56090657	FALSE		2684	TSS200	BODY;TSS1500	S_Shore	.52948314	.081593737	.41308266	.056992088	7.1400001e-09	-.11640048	.11640048
cg02327719	C1orf135	1	26057973	GeneID:79000	GI:13128989	TRUE	1:26057917-26058914	2363	TSS1500dow	BODY	N_Shore	.40266997	.039220996	.28634271	.02448158	1.8100000e-12	-.11632726	.11632726
cg19601328	MAP3K14	17	40724512	GeneID:9020	GI:4505396	FALSE		19588	TSS1500	5'UTR	-	.41022646	.054885462	.29401371	.040371288	1.3900000e-12	-.11621276	.11621276
cg09076123	NCF2	1	181826150	GeneID:4688	GI:67189969	FALSE		9006	TSS200down	5'UTR;1STEXON;5'UTR	-	.39486516	.075294077	.27866584	.051492728	3.0899999e-10	-.11619931	.11619931
cg11540997	DUOX2	15	43195110	GeneID:50506	GI:28872752	FALSE		11466	TSS1500	TSS1500;BODY	N_Shore	.60541028	.030574249	.48924753	.041047636	3.3999999e-12	-.11616275	.11616275
cg10266490	ACOT11	1	54786297	GeneID:26027	GI:25777708	FALSE		10180	TSS200	TSS200;TSS200	-	.37651062	.06968715	.26051691	.047833279	1.1800000e-11	-.11599371	.11599371
cg19537511	ARHGEF15	17	8154538	GeneID:22899	GI:32307165	FALSE		19517	TSS1500dow	5'UTR	-	.74963772	.034336209	.63368636	.04022374	1.3900000e-12	-.11595136	.11595136
cg12391921	ITGB1BP2	X	70438375	GeneID:26548	GI:6912437	FALSE		12301	TSS200down	1STEXON;BODY;5'UTR	-	.70045418	.056914046	.58452332	.042758744	1.8100000e-12	-.11593086	.11593086
cg12585943	PPT2	6	32229346	GeneID:9374	GI:20336249	TRUE	6:32228589-32230636	12510	TSS200down	TSS1500;1STEXON;5'UTR	N_Shore	.41884586	.048264202	.30296129	.032934491	2.4200000e-12	-.11588457	.11588457
cg19297232	SMPD3	16	67040522	GeneID:55512	GI:46358429	TRUE	16:67039271-67040730	19276	TSS1500	TSS1500	S_Shore	.64032757	.037534688	.52474779	.043650407	1.3900000e-12	-.11557978	.11557978
cg19728382	STC2	5	172689882	GeneID:8614	GI:61676085	TRUE	5:172688676-172689956	19692	TSS1500	TSS1500	S_Shore	.41912138	.036040884	.30357277	.037990861	1.8100000e-12	-.11554861	.11554861
cg12943082	CCL26	7	75257247	GeneID:10344	GI:51944958	FALSE		12872	TSS1500	TSS1500	-	.66616046	.0767738	.55073708	.074876286	1.8100000e-12	-.11542338	.11542338
cg09191626	SPON1	11	13940562	GeneID:10418	GI:24307904	TRUE	11:13940272-13941720	9119	TSS1500	1STEXON;5'UTR	N_Shore	.35633972	.042116366	.24101095	.034059841	1.8100000e-12	-.11532877	.11532877
cg07958192	TIGD2	4	90252997	GeneID:166815	GI:23312391	FALSE		7909	TSS200down	1STEXON;5'UTR	S_Shore	.53242421	.063797608	.41722751	.045023542	7.3699996e-12	-.1151967	.1151967
cg17641252	PLEK2	14	66948288	GeneID:26499	GI:7706642	TRUE	14:66948159-66949047	17635	TSS1500dow	BODY	Island	.55211812	.042313006	.43693399	.049579885	2.4200000e-12	-.11518413	.11518413
cg11846968	PLUNC	20	31287206	GeneID:51297	GI:18765703	FALSE		11789	TSS1500	TSS1500;TSS1500	-	.66723555	.065192632	.55208582	.056002285	4.7499998e-10	-.11514974	.11514974
cg17142183	IL1R2	2	101974624	GeneID:7850	GI:27894332	TRUE	2:101974583-101974787	17158	TSS200	TSS200	-	.42213538	.079225391	.30704674	.055946257	5.4700000e-10	-.11508864	.11508864
cg22566906	GRASP	12	50685980	GeneID:160622	GI:32171220	FALSE		22515	TSS1500	TSS1500	N_Shore	.33834782	.057607442	.22327824	.03194819	2.4200000e-12	-.11506958	.11506958
cg11752275	GNLY	2	85774547	GeneID:10578	GI:7108343	FALSE		11683	TSS1500	TSS1500;TSS1500	-	.72269702	.069174796	.60786837	.069791973	1.6700000e-10	-.11482865	.11482865
cg13576290	LOC165186	2	29110241	GeneID:165186	GI:40548323	FALSE		13499	TSS1500dow	BODY	-	.67014003	.041623071	.55554283	.034437917	1.8100000e-12	-.1145972	.1145972
cg03625911	CHI3L1	1	201422360	GeneID:1116	GI:4557017	FALSE		3645	TSS200down	1STEXON	-	.55286837	.06014749	.43857324	.048384745	2.2700000e-11	-.11429513	.11429513
cg22933847	MRGPRF	11	68536712	GeneID:219928	GI:31543160	FALSE		22879	TSS1500dow	5'UTR;5'UTR	S_Shore	.42089301	.05375877	.30679739	.035605952	3.3999999e-12	-.11409563	.11409563
cg11822932	LMO2	11	33870292	GeneID:4005	GI:6633806	FALSE		11757	TSS200down	1STEXON;5'UTR	-	.33443302	.04147663	.22053254	.042466611	2.4200000e-12	-.11390048	.11390048
cg04569233	CX3CR1	3	39296453	GeneID:1524	GI:68348719	FALSE		4614	TSS200down	BODY;5'UTR;5'UTR;5'UTR;1STEXON	-	.7027235	.044372082	.58885622	.031299539	1.3900000e-12	-.11386728	.11386728
cg21671476	MYL9	20	34603023	GeneID:10398	GI:31563522	TRUE	20:34602603-34603041	21661	TSS1500	TSS1500;TSS1500	S_Shore	.47742242	.048745364	.36357915	.040213648	1.3900000e-12	-.11384326	.11384326
cg22549408	PMAIP1	18	55717280	GeneID:5366	GI:10863922	TRUE	18:55716783-55717316	22502	TSS1500	TSS1500	N_Shore	.59703487	.081580304	.48319775	.080585659	5.6700001e-12	-.11383712	.11383712
cg17347634	CYP7B1	8	65874470	GeneID:9420	GI:13787190	TRUE	8:65873327-65874473	17355	TSS1500	TSS1500	S_Shore	.52735454	.055024207	.41355971	.044870205	1.7000000e-11	-.11379483	.11379483
cg01240931	APC	5	112101942	GeneID:324	GI:53759121	FALSE		1244	TSS1500dow	5'UTR;5'UTR;5'UTR	-	.37240455	.04209508	.25869581	.039390448	4.7499998e-10	-.11370873	.11370873
cg20083676	EDG3	9	90795819	GeneID:1903	GI:38788192	TRUE	9:90794956-90796827	20046	TSS1500	1STEXON;1STEXON;TSS1500	Island	.20547538	.046234403	.091799609	.020867953	1.8100000e-12	-.11367577	.11367577
cg14973995	TETRAN	4	2905490	GeneID:10227	GI:20127439	TRUE	4:2905247-2907199	14967	TSS200down	5'UTR;1STEXON;5'UTR	Island	.4500604	.068487495	.33663431	.043191545	1.9599999e-10	-.11342609	.11342609
cg06295856	CALCA	11	14950218	GeneID:796	GI:76880474	TRUE	11:14949913-14950639	6260	TSS200down	5'UTR;5'UTR;5'UTR	Island	.22825533	.064037547	.11495656	.021794809	1.3900000e-12	-.11329877	.11329877
cg08927738	BCAS1	20	52120801	GeneID:8537	GI:4502372	FALSE		8869	TSS1500	TSS200	-	.55003291	.041571464	.43682888	.042768016	1.3900000e-12	-.11320403	.11320403
cg00415993	F2RL2	5	75954944	GeneID:2151	GI:34577053	FALSE		428	TSS200down	1STEXON;5'UTR;BODY	-	.60350382	.086510293	.49034753	.065165773	6.3900001e-09	-.11315629	.11315629
cg19497444	SLC22A18	11	2887370	GeneID:5002		TRUE	11:2886834-2887801	19475	TSS200down	BODY;BODY	Island	.7118485	.035139188	.59874207	.051986728	1.8100000e-12	-.11310643	.11310643
cg24765079	CDH1	16	67329931	GeneID:999		TRUE	16:67328348-67330000	24710	TSS200down	BODY	S_Shore	.85719186	.026207201	.74419975	.051241249	1.3900000e-12	-.11299211	.11299211
cg12629515	HIST1H2BO	6	27967790	GeneID:8348	GI:16306565	TRUE	6:27967671-27968276	12563	TSS1500	TSS1500;TSS1500	N_Shore	.60414189	.048971787	.49119163	.082893498	2.8200000e-11	-.11295027	.11295027
cg21723486	TP73L	3	190832017	GeneID:8626	GI:31543817	FALSE		21715	TSS200down	1STEXON;1STEXON;1STEXON	-	.66383791	.066780463	.55093414	.062005691	4.1500001e-11	-.11290377	.11290377
cg18081258	NDRG2	14	20564001	GeneID:57447	GI:42544210	TRUE	14:20562491-20564111	18070	TSS1500	TSS1500;TSS1500;TSS1500;TSS1500;TSS1500;TSS1500;TSS1500;TSS1500	Island	.51421851	.04534458	.40138236	.027771095	1.3900000e-12	-.11283615	.11283615
cg19764555	AHNAK	11	62071695	GeneID:79026	GI:55769540	TRUE	11:62069792-62071810	19728	TSS1500	TSS1500;TSS1500	S_Shore	.5185228	.031812616	.40592808	.028937122	1.3900000e-12	-.11259472	.11259472
cg06791867	TSPAN18	11	44837520	GeneID:90139	GI:42476203	FALSE		6769	TSS200	5'UTR	-	.87216866	.035527594	.75959188	.045156099	1.3900000e-12	-.11257678	.11257678
cg15868302	FOXD2	1	47672914	GeneID:2306	GI:55956927	TRUE	1:47671572-47673093	15929	TSS1500			.46319798	.053546444	.35110837	.050599895	3.6400001e-09	-.1120896	.1120896
cg25165199	RCBTB2	13	48005694	GeneID:1102	GI:38570088	FALSE		25145	TSS1500	TSS1500	S_Shore	.55097342	.059617259	.43891189	.058670174	1.3900000e-12	-.11206153	.11206153
cg08361238	PTGFRN	1	117253827	GeneID:5738	GI:41152505	TRUE	1:117253545-117255169	8301	TSS1500	TSS1500	Island	.66704166	.022765638	.55514085	.023686105	1.8100000e-12	-.11190081	.11190081
cg07376232	AMICA1	11	117590130	GeneID:120425	GI:23397450	FALSE		7349	TSS1500	BODY;TSS1500	-	.25786051	.046834819	.14602384	.025556557	3.1100001e-12	-.11183667	.11183667
cg01031251	RPS6KA1	1	26728010	GeneID:6195	GI:55743133	TRUE	1:26727978-26728184	1046	TSS1500	TSS1500	N_Shore	.75707483	.051315591	.64526588	.037589952	4.3200001e-12	-.11180896	.11180896
cg00839584	IL1A	2	113258562	GeneID:3552	GI:27894329	FALSE		861	TSS1500dow	1STEXON;5'UTR	-	.57624906	.038206577	.46476698	.034198444	1.3900000e-12	-.11148208	.11148208
cg14292823	TIGD5	8	144752240	GeneID:84948	GI:23238250	TRUE	8:144750028-144752852	14256	TSS1500dow	TSS1500;TSS1500;1STEXON;TSS1500;TSS1500;TSS1500;TSS1500	Island	.65980691	.034464497	.54851341	.035033382	3.1100001e-12	-.11129349	.11129349
cg03882305	TRIM50C	7	72077882	GeneID:378108	GI:38524611	TRUE	7:72077471-72078733	3919	TSS200down			.53702712	.068492085	.42591694	.087260008	2.5900000e-09	-.11111018	.11111018
cg20264732	RBM35B	16	66827264	GeneID:80004	GI:45935392	TRUE	16:66826447-66827890	20211	TSS1500dow	1STEXON	Island	.21456274	.031055965	.10346547	.028435132	1.8100000e-12	-.11109728	.11109728
cg08794763	TLE6	19	2928843	GeneID:79816	GI:13376098	FALSE		8737	TSS1500dow	5'UTR;5'UTR	S_Shore	.76847601	.030544551	.65740204	.032652017	1.3900000e-12	-.11107397	.11107397
cg17166812	NDUFS2	1	159436198	GeneID:4720	GI:34147556	FALSE		17181	TSS1500dow	5'UTR;TSS1500	N_Shelf	.53700739	.061293785	.42601311	.045391075	5.0600000e-11	-.11099428	.11099428
cg00451635	EMP2	16	10582531	GeneID:2013	GI:42716292	FALSE		464	TSS1500	TSS1500	S_Shore	.6950503	.044139251	.58430785	.045769621	1.3900000e-12	-.11074245	.11074245
cg03763616	SPIB	19	55613809	GeneID:6689	GI:61888835	FALSE		3782	TSS1500	TSS200	-	.34843674	.052668639	.23772642	.040215883	1.8100000e-12	-.11071032	.11071032
cg07837085	SLAMF7	1	158975614	GeneID:57823	GI:19923571	FALSE		7786	TSS200	TSS200	-	.41365007	.085191362	.30302557	.054997474	1.5299999e-08	-.11062449	.11062449
cg18632631	TNK1	17	7224773	GeneID:8711	GI:4507610	TRUE	17:7224715-7225512	18623	TSS1500	TSS1500	N_Shore	.70502615	.046341911	.59442645	.057661545	1.3900000e-12	-.1105997	.1105997
cg03012280	ZFYVE19	15	38885547	GeneID:84936	GI:33636761	FALSE		3022	TSS1500	TSS1500;BODY	N_Shore	.75687993	.061293397	.64649099	.075150356	5.3800000e-09	-.11038893	.11038893
cg01813965	C16orf50	16	56286605	GeneID:84229	GI:31542529	FALSE		1843	TSS1500dow	5'UTR	-	.28818908	.044643987	.17780943	.036253758	1.8100000e-12	-.11037965	.11037965
cg15937958	UNQ473	19	47638973	GeneID:284340	GI:38348269	FALSE		15999	TSS200down	1STEXON;5'UTR	-	.81953353	.051222157	.70922214	.03814847	3.3999999e-12	-.11031139	.11031139
cg20191453	AMT	3	49434859	GeneID:275	GI:44662837	TRUE	3:49434750-49435011	20152	TSS200down	BODY;1STEXON;1STEXON;3'UTR;1STEXON;1STEXON	-	.45485124	.059970971	.34477511	.046886709	5.6700001e-12	-.11007613	.11007613
cg20512303	PDLIM4	5	131620858	GeneID:8572	GI:19923180	TRUE	5:131620858-131621718	20448	TSS1500	TSS1500;TSS1500	N_Shore	.75026101	.02416829	.64034581	.046158835	3.2600000e-09	-.1099152	.1099152
cg02049180	INSRR	1	155094826	GeneID:3645	GI:31657139	FALSE		2076	TSS1500dow	BODY;BODY	N_Shore	.7483719	.022262232	.63846064	.039266489	1.8100000e-12	-.10991126	.10991126
cg17952262	MFSD7	4	673240	GeneID:84179	GI:31542730	FALSE		17964	TSS1500	TSS1500	S_Shore	.32044241	.046898142	.21059628	.031385221	1.3900000e-12	-.10984613	.10984613
cg23771929	FREQ	9	131974016	GeneID:23413	GI:17738307	TRUE	9:131973952-131975536	23716	TSS1500	TSS1500	N_Shore	.36778623	.049680758	.25841725	.045497641	1.8100000e-12	-.10936898	.10936898
cg16005443	LILRB3	19	59418951	GeneID:11025	GI:5803059	FALSE		16081	TSS1500			.38202482	.046203103	.2730428	.052833568	1.8100000e-12	-.10898203	.10898203
cg20713492	AQP10	1	152560106	GeneID:89872	GI:22538419	FALSE		20649	TSS200	TSS200	-	.21153344	.034637224	.10256856	.016090445	1.3900000e-12	-.10896488	.10896488
cg23219570	FGF23	12	4359154	GeneID:8074	GI:15055547	FALSE		23178	TSS200down	5'UTR;1STEXON	-	.27968523	.038173124	.17089324	.026973918	1.8100000e-12	-.10879199	.10879199
cg01704534	FLJ20273	4	40212781	GeneID:54502	GI:9506670	TRUE	4:40212767-40212971	1723	TSS200	5'UTR;TSS200	-	.64378268	.047786076	.53510618	.055304475	2.4200000e-12	-.10867649	.10867649
cg06762858	PILRA	7	99809192	GeneID:29992	GI:30179904	FALSE		6740	TSS200down			.81478602	.042596668	.70616835	.034716982	5.6700001e-12	-.10861766	.10861766
cg23815491	HP	16	70646123	GeneID:3240	GI:51093872	FALSE		23749	TSS200down	BODY;BODY	-	.67090285	.10175102	.56253093	.10057734	9.2599997e-11	-.10837191	.10837191
cg09172980	NAT8	2	73723682	GeneID:9027	GI:13929473	FALSE		9100	TSS1500			.37366992	.045897298	.26537231	.033912916	1.3900000e-12	-.10829762	.10829762
cg22016649	PNPLA2	11	808917	GeneID:57104	GI:34147340	TRUE	11:808884-809164	21968	TSS200down	1STEXON;5'UTR	N_Shore	.45593229	.0526601	.34767672	.04117287	2.2700000e-11	-.10825557	.10825557
cg14088811	SPI1	11	47356570	GeneID:6688	GI:4507174	TRUE	11:47356386-47356586	14043	TSS200down	5'UTR;5'UTR;1STEXON;1STEXON	Island	.30488086	.044188116	.19676736	.028730992	1.3900000e-12	-.1081135	.1081135
cg25832796	AP1G2	14	23107943	GeneID:8906	GI:18104994	FALSE		25791	TSS1500	3'UTR;TSS1500;3'UTR	S_Shore	.25094974	.037044559	.14289778	.022928188	1.3900000e-12	-.10805196	.10805196
cg13726191	FGFBP1	4	15549131	GeneID:9982	GI:49574208	FALSE		13655	TSS200	TSS200	-	.57222027	.045706987	.46422213	.041682784	1.3900000e-12	-.10799813	.10799813
cg11921829	FCRL2	1	156013554	GeneID:79368	GI:19923628	FALSE		11871	TSS200			.47138923	.060226057	.36339414	.037219308	2.4200000e-12	-.10799509	.10799509
cg26750002	RASIP1	19	53936486	GeneID:54922	GI:38570104	TRUE	19:53936336-53936649	26686	TSS1500	BODY;TSS1500	S_Shore	.47374529	.067628145	.3660866	.06484732	3.3999999e-12	-.10765868	.10765868
cg23769143	TIMP4	3	12175667	GeneID:7079	GI:48255910	FALSE		23713	TSS200	BODY;TSS200;BODY	S_Shore	.54439169	.036531124	.43675575	.035868354	1.8100000e-12	-.10763595	.10763595
cg19464944	FCGR1A	1	148020624	GeneID:2209	GI:24431940	FALSE		19451	TSS1500			.35910335	.063731566	.25148565	.041781124	5.0600000e-11	-.10761771	.10761771
cg14605021	FGF20	8	16904125	GeneID:26281	GI:9789946	TRUE	8:16903149-16904126	14593	TSS200	TSS200	S_Shore	.2281574	.036022369	.12096385	.029053848	1.8100000e-12	-.10719355	.10719355
cg16715722	TLX1	10	102880286	GeneID:3195	GI:19923318	FALSE		16743	TSS200down	TSS1500;5'UTR	N_Shore	.74038267	.029292675	.63321412	.03751006	4.3200001e-12	-.10716856	.10716856
cg09964921	KCNE1	21	34807637	GeneID:3753	GI:60218914	FALSE		9876	TSS1500	-	-	.79654622	.034237832	.68946081	.032190014	1.3900000e-12	-.10708541	.10708541
cg22830895	CRYGN	7	150768409	GeneID:155051	GI:21389516	FALSE		22783	TSS1500	TSS1500	S_Shore	.46638334	.051587515	.35940239	.071304917	7.9999998e-09	-.10698095	.10698095
cg07506795	ZNF19	16	70081061	GeneID:7567	GI:38045955	TRUE	16:70080524-70081125	7477	TSS1500	TSS1500	-	.77546602	.036195535	.6685015	.039785162	1.3900000e-12	-.10696453	.10696453
cg04425624	TNF	6	31651544	GeneID:7124	GI:25952110	FALSE		4446	TSS1500dow	1STEXON	-	.26311406	.051552698	.15654455	.027216798	3.1100001e-12	-.10656951	.10656951
cg06434451	MARCKSL1	1	32574878	GeneID:65108	GI:32401423	TRUE	1:32573266-32574965	6399	TSS1500	TSS1500	S_Shore	.68682545	.026983624	.58026344	.032063123	1.8100000e-12	-.10656202	.10656202
cg04037732	NLGN3	X	70281500	GeneID:54413	GI:51593087	TRUE	X:70281189-70281610	4085	TSS200down	1STEXON;1STEXON;5'UTR;1STEXON;5'UTR;5'UTR	-	.73447788	.044763129	.6279707	.042848863	1.3900000e-12	-.10650718	.10650718
cg23547429	SLC43A3	11	56951601	GeneID:29015	GI:40788008	FALSE		23490	TSS200down	TSS1500;1STEXON;5'UTR;TSS1500	S_Shore	.51571131	.073300205	.40931904	.050452068	1.3900000e-09	-.10639226	.10639226
cg09793866	STAR	8	38128705	GeneID:6770	GI:56117847	TRUE	8:38128618-38128820	9701	TSS1500	TSS1500;TSS1500	-	.82735425	.034057565	.72109306	.04277223	3.3999999e-12	-.10626119	.10626119
cg08030082	POMC	2	25245343	GeneID:5443	GI:4505948	TRUE	2:25243726-25245503	7993	TSS1500	TSS1500;TSS1500	Island	.51147038	.040031936	.40526512	.03896521	1.3900000e-12	-.10620525	.10620525
cg07363637	SLC44A4	6	31954975	GeneID:80736	GI:13376867	TRUE	6:31954897-31955162	7336	TSS1500	TSS200	-	.76747334	.048140768	.66127014	.054508056	1.4900000e-11	-.1062032	.1062032
cg00754253	HRASLS5	11	63015763	GeneID:117245	GI:16905366	FALSE		781	TSS1500	TSS1500;TSS1500;TSS1500	S_Shore	.38053653	.033917122	.27433851	.035975032	3.1100001e-12	-.10619801	.10619801
cg16302441	POMC	2	25245334	GeneID:5443	GI:4505948	TRUE	2:25243726-25245503	16368	TSS1500	TSS1500;TSS1500	Island	.43669844	.044079605	.33067662	.031284627	1.8100000e-12	-.10602182	.10602182
cg19831077	LOC349136	7	150738857	GeneID:349136	GI:38093662	TRUE	7:150736827-150739238	19794	TSS200	TSS1500	S_Shore	.35679618	.056465954	.25085926	.054324031	2.4200000e-12	-.10593691	.10593691
cg02905245	URB	3	113842342	GeneID:151887	GI:41152073	FALSE		2898	TSS1500dow	5'UTR;1STEXON;5'UTR	-	.62473816	.051212337	.51881593	.050818581	3.3999999e-12	-.10592222	.10592222
cg03589001	MORF4L1	15	76951769	GeneID:10933	GI:45643134	TRUE	15:76951750-76953285	3612	TSS1500	TSS1500;TSS1500	N_Shore	.49350107	.09323696	.38769227	.09511897	1.8100000e-12	-.10580879	.10580879
cg00269932	LAIR2	19	59705108	GeneID:3904	GI:32481203	FALSE		290	TSS1500			.85009187	.042918373	.7442922	.043217935	1.1800000e-11	-.10579967	.10579967
cg06471905	ADAM11	17	40191214	GeneID:4185	GI:73747883	TRUE	17:40191182-40192471	6439	TSS1500	TSS1500	N_Shore	.28937703	.038839482	.18366928	.02719542	1.3900000e-12	-.10570775	.10570775
cg02039171	CEBPE	14	22658002	GeneID:1053	GI:28872799	TRUE	14:22657951-22658161	2064	TSS1500dow	1STEXON	-	.77484024	.046632595	.66930544	.035115615	1.3900000e-12	-.10553479	.10553479
cg15528736	FCGRT	19	54707592	GeneID:2217	GI:34222296	TRUE	19:54707438-54707641	15512	TSS1500	5'UTR;TSS1500;1STEXON	N_Shore	.33261982	.04965518	.22716829	.041814685	1.8100000e-12	-.10545152	.10545152
cg24576425	GALNT5	2	157822650	GeneID:11227	GI:32698685	FALSE		24515	TSS200down	1STEXON;5'UTR	-	.25782838	.033489369	.15239929	.01837673	1.8100000e-12	-.1054291	.1054291
cg03439703	PDE3B	11	14621567	GeneID:5140	GI:40254433	TRUE	11:14621492-14623271	3455	TSS1500	TSS1500;5'UTR	N_Shore	.43889478	.035061877	.33360034	.042025272	4.3200001e-12	-.10529444	.10529444
cg03764585	FMOD	1	201586846	GeneID:2331	GI:71040110	FALSE		3786	TSS200down	1STEXON;5'UTR	-	.56380755	.063603818	.45870969	.056404445	2.4200000e-12	-.10509786	.10509786
cg14119236	FGF23	12	4359336	GeneID:8074	GI:15055547	TRUE	12:4359234-4359462	14077	TSS200	TSS200	-	.48794875	.035631482	.38303089	.038667973	2.4200000e-12	-.10491785	.10491785
cg21522988	MLSTD1	12	29268139	GeneID:55711	GI:31542657	FALSE		21498	TSS1500dow	5'UTR	-	.75551856	.045995895	.65065461	.035637747	2.4200000e-12	-.10486394	.10486394
cg10451565	GPR77	19	52531971	GeneID:27202	GI:8923872	FALSE		10349	TSS1500	TSS1500	-	.36880898	.04716979	.2639803	.023761395	7.3699996e-12	-.10482869	.10482869
cg09458237	HSPA12B	20	3660191	GeneID:116835	GI:31317302	FALSE		9382	TSS1500	TSS1500	N_Shore	.76142949	.03159225	.6566239	.033866689	1.3900000e-12	-.10480559	.10480559
cg27371741	TDGF1	3	46594162	GeneID:6997	GI:4507424	TRUE	3:46594072-46594386	27287	TSS200	5'UTR;TSS200	S_Shore	.77241153	.029812491	.66776729	.047079396	2.2700000e-11	-.10464424	.10464424
cg00138126	TMEPAI	20	55720103	GeneID:56937	GI:40317614	FALSE		153	TSS200	TSS1500;TSS1500;TSS200	S_Shore	.72781968	.042438686	.62327945	.030825157	1.3900000e-12	-.10454023	.10454023
cg16989646	SLC25A15	13	40262245	GeneID:10166	GI:7657584	TRUE	13:40261314-40262445	17006	TSS1500dow	5'UTR	Island	.27328759	.051958483	.16878447	.029049117	1.8100000e-12	-.10450312	.10450312
cg07922606	HIST1H3E	6	26333368	GeneID:8353	GI:21264566	TRUE	6:26333255-26333868	7873	TSS200down	1STEXON	Island	.86695153	.050861474	.76253235	.083676413	1.8100000e-12	-.10441917	.10441917
cg16003913	MPG	16	67072	GeneID:4350	GI:62632764	FALSE		16077	TSS200down	5'UTR;TSS1500;1STEXON;TSS1500	N_Shore	.35881028	.045593072	.25441399	.033412725	1.3900000e-12	-.10439628	.10439628
cg09305224	FUT7	9	139047066	GeneID:2529	GI:56090657	FALSE		9236	TSS1500dow	5'UTR;1STEXON;5'UTR	S_Shore	.65425384	.07632947	.54987651	.050891574	7.1400001e-09	-.10437733	.10437733
cg15407570	STAB1	3	52504564	GeneID:23166	GI:61743977	FALSE		15388	TSS200down	BODY	-	.29684767	.031616796	.19247821	.024810638	1.3900000e-12	-.10436946	.10436946
cg08820801	FBXO17	19	44157661	GeneID:115290	GI:22325386	TRUE	19:44157524-44158503	8771	TSS1500dow	5'UTR	N_Shore	.82369506	.020011572	.71936804	.025892803	1.3900000e-12	-.10432702	.10432702
cg09533063	ALDH8A1	6	135313282	GeneID:64577	GI:25952149	FALSE		9457	TSS1500	TSS1500;TSS1500	-	.73943353	.063393064	.6351732	.050401349	1.8100000e-12	-.10426033	.10426033
cg21062347	SLC22A8	11	62540119	GeneID:9376	GI:24497498	FALSE		21013	TSS1500	TSS1500	-	.43131816	.035563886	.32719043	.047499966	6.0500001e-11	-.10412773	.10412773
cg00532335	LGI1	10	95506851	GeneID:9211	GI:4826815	FALSE		550	TSS1500	TSS1500	-	.70154887	.026518058	.59747481	.039464172	3.1100001e-12	-.10407406	.10407406
cg27067621	NOX1	X	100016224	GeneID:27035	GI:21614529	FALSE		27002	TSS1500	TSS1500;TSS1500	-	.6106829	.056485683	.50666046	.038034733	1.3900000e-12	-.10402244	.10402244
cg00983520	CPT1B	22	49363933	GeneID:1375	GI:23238252	TRUE	22:49362955-49363937	1018	TSS200	1STEXON;TSS1500;1STEXON;5'UTR;BODY;1STEXON;5'UTR;TSS200;TSS200;1STEXON;5'UTR;5'UTR	S_Shore	.49724868	.088584803	.39332774	.066753067	2.4200000e-12	-.10392094	.10392094
cg12968903	FLJ32028	4	153821239	GeneID:201799	GI:22749366	FALSE		12894	TSS1500			.68452704	.072203897	.58064055	.050655011	1.6700000e-10	-.10388649	.10388649
cg09571369	P2RY14	3	152479253	GeneID:9934	GI:41281534	FALSE		9503	TSS1500	BODY;TSS1500	-	.33176339	.040407866	.2281163	.023732834	1.8100000e-12	-.10364708	.10364708
cg17339202	SYNC1	1	32933487	GeneID:81493	GI:13540560	FALSE		17345	TSS200	BODY;BODY	-	.41935974	.11942414	.31578797	.10881346	7.3699996e-12	-.10357177	.10357177
cg00443307	KLRG1	12	9033007	GeneID:10219	GI:47717095	FALSE		458	TSS1500	TSS1500	-	.5821389	.055478413	.47881004	.045068242	2.2700000e-11	-.10332885	.10332885
cg21578207	C1orf164	1	44642675	GeneID:55182	GI:46397374	TRUE	1:44642340-44642695	21553	TSS1500	TSS1500	N_Shore	.41690025	.059951704	.31361076	.051311299	3.0899999e-10	-.10328948	.10328948
cg14552982	EXOSC2	9	132558047	GeneID:23404	GI:39725699	TRUE	9:132557410-132558319	14545	TSS1500	TSS1500	N_Shore	.61516517	.03113417	.51194781	.046917379	2.4200000e-12	-.10321736	.10321736
cg12782180	LEP	7	127668168	GeneID:3952	GI:4557714	TRUE	7:127667928-127668724	12708	TSS1500	TSS1500	Island	.46886054	.05053417	.36567643	.042020261	1.8100000e-12	-.1031841	.1031841
cg07654896	RGN	X	46822773	GeneID:9104	GI:68216153	TRUE	X:46822380-46823326	7609	TSS200down	1STEXON;1STEXON;5'UTR;5'UTR	Island	.7357896	.039157666	.6326766	.037679002	1.3900000e-12	-.103113	.103113
cg12894984	PNMT	17	35077157	GeneID:5409	GI:31543421	TRUE	17:35077148-35078655	12829	TSS1500	TSS1500	N_Shore	.67850906	.031575646	.57554162	.041253306	1.3900000e-12	-.10296744	.10296744
cg10636246	AIM2	1	157313597	GeneID:9447	GI:4757733	FALSE		10538	TSS1500	TSS1500	-	.41351309	.087975897	.31054881	.062415298	1.6700000e-07	-.10296428	.10296428
cg24664957	VPS37B	12	121946956	GeneID:79720	GI:13375925	TRUE	12:121945921-121947044	24611	TSS1500	TSS1500	S_Shore	.73937154	.03804905	.63644201	.039660819	5.6700001e-12	-.10292953	.10292953
cg20018806	TCN1	11	59390450	GeneID:6947	GI:21071007	FALSE		19986	TSS200down	1STEXON	-	.77630466	.049318127	.67348117	.043226928	7.3699996e-12	-.1028235	.1028235
cg15337006	ITGAM	16	31178510	GeneID:3684	GI:6006013	FALSE		15321	TSS1500	TSS1500;TSS1500	-	.3405942	.049848448	.23786381	.03007178	1.8100000e-12	-.10273039	.10273039
cg02656594	IL21R	16	27319997	GeneID:50615	GI:31083173	FALSE		2660	TSS1500	TSS1500	-	.52636826	.072026722	.42384318	.047544926	4.1300000e-10	-.10252509	.10252509
cg06244417	FCN1	9	136949449	GeneID:2219	GI:8051583	FALSE		6203	TSS200down	1STEXON	-	.76925641	.050985254	.66680694	.03755112	4.3200001e-12	-.10244948	.10244948
cg22045288	C10orf91	10	134108411	GeneID:170393	GI:27734914	FALSE		21999	TSS1500	TSS1500	-	.4879179	.061248034	.38571304	.048765793	4.7499998e-10	-.10220486	.10220486
cg10257049	C5orf4	5	154210501	GeneID:10826	GI:14150216	FALSE		10172	TSS200	TSS200	-	.31713018	.048154544	.21507132	.025131196	2.4200000e-12	-.10205886	.10205886
cg01344171	C6orf206	6	43720625	GeneID:221421	GI:32964824	TRUE	6:43720593-43721485	1348	TSS200	TSS200	N_Shore	.60921013	.052784864	.50730664	.0281759	3.3999999e-12	-.1019035	.1019035
cg13247990	MLCK	16	45339677	GeneID:91807	GI:32698825	FALSE		13149	TSS200down	5'UTR;1STEXON	-	.8755129	.014729163	.77384347	.042594034	1.3900000e-12	-.10166943	.10166943
cg00648883	LOC196549	13	31422761	GeneID:196549	GI:52694666	FALSE		673	TSS1500dow	BODY	N_Shelf	.34563726	.049994905	.2439708	.03991786	3.3999999e-12	-.10166647	.10166647
cg00234616	TLX2	2	74594080	GeneID:3196	GI:33413430	TRUE	2:74593784-74597576	257	TSS200	TSS1500	Island	.26199144	.04154912	.16080172	.025026975	1.3900000e-12	-.10118972	.10118972
cg05338167	CALML4	15	66285305	GeneID:91860	GI:46195750	FALSE		5335	TSS200down	1STEXON;5'UTR;5'UTR;1STEXON	-	.6870057	.04378042	.5859949	.032966841	3.1100001e-12	-.1010108	.1010108
cg02595219	KCNE3	11	73856409	GeneID:10008	GI:62388886	TRUE	11:73855641-73856427	2586	TSS1500	TSS200	Island	.23690991	.037390362	.13603669	.018114114	1.3900000e-12	-.10087322	.10087322
cg24019564	RUNX3	1	25130153	GeneID:864		TRUE	1:25127692-25131906	23957	TSS200	TSS1500;BODY	Island	.68635565	.039485093	.5855304	.028446324	1.3900000e-12	-.10082525	.10082525
cg03682712	LOXL1	15	72006360	GeneID:4016	GI:67782345	TRUE	15:72006171-72007496	3693	TSS1500dow	1STEXON	Island	.27318564	.047248669	.17242727	.029466255	1.3900000e-12	-.10075837	.10075837
cg09509673	CCR10	17	38087223	GeneID:2826	GI:7705315	FALSE		9434	TSS200down	BODY;TSS1500	N_Shore	.80064517	.026800754	.70000899	.033828419	3.1100001e-12	-.10063618	.10063618
cg15484375	SAA1	11	18244223	GeneID:6288	GI:40316909	FALSE		15470	TSS200	TSS200;TSS200	-	.66093016	.052221637	.56041664	.041190218	4.1500001e-11	-.10051352	.10051352
cg15037004	ZNF366	5	71839694	GeneID:167465	GI:22749278	FALSE		15021	TSS1500	TSS1500	-	.63136411	.031565104	.53085792	.030895283	1.8100000e-12	-.10050619	.10050619
cg14387505	ERAF	16	31446447	GeneID:51327	GI:56786141	FALSE		14369	TSS1500	TSS1500	-	.7269575	.038769241	.62665027	.055459857	1.3900000e-12	-.10030723	.10030723
cg08828036	ATP10A	15	23660297	GeneID:57194	GI:21361906	TRUE	15:23658498-23660531	8780	TSS1500	TSS1500	S_Shore	.68593699	.036620986	.58571285	.048352584	2.2700000e-11	-.10022414	.10022414
cg04582938	UAP1L1	9	139091250	GeneID:91373	GI:46409263	TRUE	9:139090808-139093750	4630	TSS1500	TSS1500	N_Shore	.32748121	.033582553	.22728516	.021931943	1.3900000e-12	-.10019605	.10019605
cg16604516	FBLN2	3	13565419	GeneID:2199	GI:51873052	TRUE	3:13565308-13566364	16650	TSS1500	TSS1500;TSS1500	Island	.29176781	.040763233	.1917312	.022243267	1.3900000e-12	-.10003661	.10003661
cg16280667	BLR1	11	118259803	GeneID:643	GI:14589867	TRUE	11:118259679-118259945	16346	TSS200down	5'UTR;1STEXON	-	.71945137	.038359396	.81975663	.024951212	4.3200001e-12	.10030526
cg20795401	ITGA6	2	173000154	GeneID:3655	GI:4557674	TRUE	2:173000134-173001903	20735	TSS1500	TSS1500;TSS1500	N_Shore	.21063524	.037648313	.31113452	.040567115	1.4900000e-11	.10049927
cg05094216	P2RY12	3	152584611	GeneID:64805	GI:29029603	FALSE		5126	TSS1500dow	BODY;5'UTR	-	.37561941	.034999978	.47633994	.041278016	1.8100000e-12	.10072052
cg00718513		2	88996387	GeneID:28905		FALSE		744	TSS200	-	-	.66281337	.043681383	.76358551	.036000162	5.6700001e-12	.10077214
cg06096336	HTR2B	2	231698044	GeneID:3357	GI:40254430	FALSE		6054	TSS200down	BODY;1STEXON;5'UTR	-	.45412356	.059927128	.55524057	.041678008	6.2700001e-10	.10111701
cg19423311	IL21R	16	27321405	GeneID:50615	GI:31083173	FALSE		19404	TSS200down	TSS1500;1STEXON;5'UTR	-	.27370834	.039922539	.37500006	.033765186	1.8100000e-12	.10129172
cg19812619	ITGB7	12	51886921	GeneID:3695	GI:4504776	FALSE		19775	TSS1500dow			.73865283	.049889844	.84026176	.021290811	1.8100000e-12	.10160893
cg05600717	FLJ13639	13	51276745	GeneID:79758	GI:13375996	TRUE	13:51275477-51276869	5596	TSS1500	TSS1500;TSS1500	S_Shore	.19799006	.02565638	.30009249	.043887574	3.3999999e-12	.10210243
cg23829949	ZNF238	1	242281302	GeneID:10472	GI:45439300	FALSE		23761	TSS200down	1STEXON;5'UTR	S_Shore	.48701969	.055643976	.58928537	.042813759	5.6700001e-12	.10226569
cg10161121	FASLG	1	170894643	GeneID:356	GI:4557328	FALSE		10067	TSS200	TSS200	-	.55678433	.07650733	.65921861	.051887102	3.8200000e-08	.10243428
cg04183425	ASF1A	6	119262978	GeneID:25842	GI:7661591	FALSE		4215	TSS1500	BODY	-	.64230281	.053337939	.74479157	.030366324	2.2700000e-11	.10248876
cg21152671	TRAF1	9	122730407	GeneID:7185	GI:53759116	TRUE	9:122730354-122731638	21105	TSS1500	TSS1500	N_Shore	.30604514	.047369376	.40879032	.047568843	5.0600000e-11	.10274518
cg25125453	C20orf38	20	12937844	GeneID:55304	GI:8922874	FALSE		25098	TSS200	5'UTR;1STEXON	-	.2184248	.022654584	.32127124	.042879049	7.3699996e-12	.10284644
cg06896207	MOBKL2A	19	2046364	GeneID:126308	GI:40018625	TRUE	19:2046287-2048579	6878	TSS1500dow	5'UTR	N_Shore	.39034128	.050151892	.49383149	.046830263	1.3900000e-12	.1034902
cg22534509	GPR81	12	121781072	GeneID:27198	GI:21314751	TRUE	12:121781059-121781302	22492	TSS200down	1STEXON;5'UTR	-	.52626348	.058683556	.62980628	.044944685	8.5799999e-11	.1035428
cg15121304		22	20710100	GeneID:3535		FALSE		15106	TSS1500	-	-	.63928682	.037690606	.74320346	.031169899	1.3900000e-12	.10391665
cg14360917	SP2	17	43347121	GeneID:6668	GI:41281667	FALSE		14337	TSS1500	BODY	-	.59392804	.057693902	.69848776	.065725461	2.5700000e-08	.10455972
cg16127845	GPR30	7	1092949	GeneID:2852	GI:4504090	TRUE	7:1092930-1093600	16186	TSS200	TSS200;BODY;BODY;TSS200;BODY;TSS1500	N_Shore	.11898628	.025584338	.22379968	.03297082	1.3900000e-12	.1048134
cg06253072	C6orf125	6	33787828	GeneID:84300	GI:14150127	TRUE	6:33786897-33787849	6214	TSS1500	TSS1500	S_Shore	.1939373	.0257033	.29883409	.038031723	1.3900000e-12	.10489678
cg11105610	LGALS3BP	17	74487947	GeneID:3959	GI:6006016	FALSE		11015	TSS1500	TSS1500	-	.67999876	.044949722	.7860688	.024180042	1.3900000e-12	.10607004
cg06942110	INT1	7	1511911	GeneID:26173	GI:89024652	TRUE	7:1511890-1512098	6921	TSS1500	TSS1500	S_Shore	.48566368	.051042948	.5921517	.044771314	1.8100000e-12	.10648802
cg24612198	CD3E	11	117680841	GeneID:916	GI:50726997	FALSE		24549	TSS200down	5'UTR	-	.45876089	.063245006	.56586695	.043265034	5.4700000e-10	.10710606
cg01143454	C20orf141	20	2743601	GeneID:128653	GI:42794623	FALSE		1157	TSS200	TSS200;TSS1500	-	.251977	.041687738	.35943007	.057071369	6.0500001e-11	.10745308
cg01946401	RUNX2	6	45404079	GeneID:860	GI:62953140	FALSE		1968	TSS200down	5'UTR;BODY;1STEXON;5'UTR;5'UTR;1STEXON	-	.55015928	.044271335	.65859079	.053622689	3.5700001e-10	.10843152
cg10977115	CRTAM	11	122214681	GeneID:56253	GI:51593097	FALSE		10875	TSS1500dow	BODY	-	.52703035	.065898895	.63572592	.041019544	2.8200000e-11	.10869557
cg16173109	FLJ38379	2	242594120	GeneID:285097	GI:88954178	TRUE	2:242594067-242595375	16221	TSS200	-	Island	.73119658	.060043275	.83989573	.03093409	1.3900000e-12	.10869914
cg19724470	CD274	9	5440936	GeneID:29126	GI:20070268	FALSE		19689	TSS1500dow	5'UTR	S_Shore	.39794499	.048015084	.50708532	.059544094	2.8200000e-11	.10914034
cg07086380	TNFAIP8	5	118718932	GeneID:25816	GI:7657123	TRUE	5:118718928-118720025	7078	TSS1500	BODY;TSS1500	N_Shore	.57384324	.050161432	.68321836	.033683848	1.3900000e-12	.10937512
cg18087514	KMO	1	239762869	GeneID:8564	GI:52851407	FALSE		18082	TSS1500dow	BODY	-	.60921073	.036782257	.71875131	.028011786	1.8100000e-12	.10954058
cg00226923	FGD2	6	37080005	GeneID:221472	GI:34222232	FALSE		246	TSS1500	TSS1500	-	.74523646	.03551827	.85492516	.025027111	1.3900000e-12	.1096887
cg18441959	VPREB1	22	20929332	GeneID:7441	GI:18379350	FALSE		18441	TSS200down	BODY	-	.25893521	.042196646	.36866942	.050673947	1.8100000e-12	.10973421
cg01044662	C2orf3	2	75791868	GeneID:6936	GI:44890064	TRUE	2:75790971-75791958	1063	TSS200	TSS1500	S_Shore	.31863704	.041712388	.42889407	.051054008	1.8100000e-12	.11025703
cg20792833	PTPRCAP	11	66961771	GeneID:5790	GI:65507613	FALSE		20733	TSS200	TSS200	S_Shore	.16607736	.035227489	.27640229	.036659759	1.3900000e-12	.11032493
cg18433086	ABL2	1	177466236	GeneID:27	GI:6382059	FALSE		18429	TSS1500	TSS1500;TSS1500;TSS1500;TSS1500;TSS1500	S_Shore	.51698476	.028057948	.62743455	.048668005	5.0600000e-11	.11044979
cg20366831	APBA3	19	3711955	GeneID:9546	GI:46255053	FALSE		20317	TSS1500dow	5'UTR	N_Shore	.67279524	.050395966	.78405827	.028441237	1.8100000e-12	.11126304
cg22512531	CRTAM	11	122214761	GeneID:56253	GI:51593097	FALSE		22480	TSS1500dow	BODY	-	.62896925	.079593562	.74044704	.053066358	5.4700000e-10	.11147779
cg03860768	BLK	8	11388980	GeneID:640	GI:33469981	FALSE		3894	TSS200down	5'UTR;1STEXON	-	.67027539	.040971845	.78260994	.029898774	1.8100000e-12	.11233455
cg00466249	MGC15523	17	76884479	GeneID:124565	GI:20070375	TRUE	17:76884351-76884564	477	TSS1500	TSS1500;TSS1500	S_Shore	.54942757	.035062842	.6622889	.041371569	3.3999999e-12	.11286134
cg22876908	DGKA	12	54611416	GeneID:1606	GI:41393585	FALSE		22828	TSS1500dow	TSS1500;TSS1500;TSS1500;5'UTR	N_Shore	.35240749	.046132494	.46558642	.031913877	5.6700001e-12	.11317894
cg10324224	TTC13	1	229182620	GeneID:79573	GI:31377702	FALSE		10242	TSS1500	TSS1500;TSS1500;BODY	S_Shore	.54838145	.099191561	.66208535	.055762473	2.0199999e-09	.11370391
cg09453312	ITK	5	156540696	GeneID:3702	GI:21614549	FALSE		9374	TSS1500dow	1STEXON	-	.53998291	.071122251	.65390402	.043448001	3.0899999e-10	.11392111
cg06796611	IL24	1	205137457	GeneID:11009	GI:31317245	FALSE		6773	TSS200down	1STEXON;5'UTR;1STEXON;5'UTR	-	.56216776	.04855343	.67637616	.032738108	1.3900000e-12	.1142084
cg02337447	SCO1	17	10542757	GeneID:6341	GI:4759067	FALSE		2376	TSS1500			.48788661	.075722784	.60238498	.069840737	4.0799999e-09	.11449838
cg02334775	ISG20	15	86983680	GeneID:3669	GI:34147571	TRUE	15:86983615-86983821	2371	TSS1500dow	BODY	-	.64903212	.038282368	.76399875	.031175084	1.3900000e-12	.11496663
cg13461622	RUNX3	1	25163972	GeneID:864	GI:4757917	FALSE		13386	TSS200down	1STEXON;5'UTR	-	.50871074	.075817361	.62400723	.049583595	8.2099999e-10	.11529648
cg22972055	UNC84A	7	838819	GeneID:23353	GI:51100963	TRUE	7:838536-838925	22916	TSS200down	5'UTR;BODY	-	.71439272	.060859393	.82976478	.030966138	1.3900000e-12	.11537206
cg22670733	CHRNA3	15	76701339	GeneID:1136	GI:19923121	TRUE	15:76701258-76701471	22620	TSS1500	TSS1500;TSS1500	S_Shore	.63000059	.068952456	.74542302	.043779507	4.1500001e-11	.11542243
cg21171615	PTPRC	1	196874171	GeneID:5788	GI:18641346	FALSE		21123	TSS1500			.50678283	.05804738	.62331074	.041450128	1.8100000e-12	.11652792
cg15625636	GPR65	14	87542190	GeneID:8477	GI:33695103	FALSE		15630	TSS1500dow	5'UTR	-	.41659826	.062846705	.53358209	.048369788	7.2100000e-11	.11698383
cg23221013	MGC2463	7	99654963	GeneID:79037	GI:57863284	FALSE		23180	TSS200down	BODY;3'UTR;5'UTR;BODY;BODY	-	.42210954	.06402687	.53915119	.038405433	9.9099999e-12	.11704165
cg11630392	GPR171	3	152403654	GeneID:29909	GI:31377771	FALSE		11540	TSS200down	1STEXON;BODY;5'UTR	-	.33578888	.068244576	.45374435	.052535646	1.0200000e-10	.11795548
cg05564251	SP140	2	230798884	GeneID:11262	GI:52487218	FALSE		5560	TSS200down	BODY;BODY	-	.70835024	.046380892	.82649416	.032051228	1.8100000e-12	.11814392
cg07545925	CD3G	11	117720137	GeneID:917	GI:4557428	FALSE		7508	TSS200	TSS200;TSS1500;TSS1500	-	.42527387	.076146811	.54438347	.055450432	2.5700000e-09	.1191096
cg12417466	ARPP-21	3	35658823	GeneID:10777	GI:38261964	FALSE		12321	TSS200	TSS200	S_Shelf	.58586901	.053893264	.70499033	.035927147	3.3999999e-12	.11912131
cg21917349	APBA2	15	27001152	GeneID:321	GI:22035549	FALSE		21871	TSS200down	5'UTR;1STEXON;1STEXON;5'UTR	-	.54587263	.074017353	.66628999	.04897894	3.4200000e-11	.12041736
cg13619990	ACSM1	16	20610738	GeneID:116285	GI:16418448	FALSE		13548	TSS1500			.25276726	.056639299	.37476069	.06030947	5.6700001e-12	.12199342
cg06495803	TNFRSF7	12	6423750	GeneID:939	GI:23510435	FALSE		6468	TSS1500	TSS1500;BODY	-	.36030954	.050960578	.48243409	.047187448	6.0500001e-11	.12212455
cg03465320	TAP1	6	32931056	GeneID:6890	GI:53759115	FALSE		3481	TSS1500	BODY;BODY;TSS1500	S_Shore	.52111351	.057135589	.64331383	.046730395	9.9099999e-12	.12220031
cg07548313	CD1C	1	156526550	GeneID:911	GI:4502646	FALSE		7510	TSS200down	BODY	-	.55270207	.062025122	.67501557	.043371111	9.5300001e-12	.1223135
cg09830866	C16orf24	16	711715	GeneID:65990	GI:13027599	TRUE	16:710573-712450	9734	TSS1500dow	BODY	Island	.48675251	.060234196	.60938156	.046516679	1.3900000e-12	.12262905
cg20981615	TXK	4	47831037	GeneID:7294	GI:4507742	FALSE		20926	TSS200	TSS200	-	.48826405	.074955054	.61094409	.04993201	8.5799999e-11	.12268004
cg23855093	GPR128	3	101811403	GeneID:84873	GI:14249453	FALSE		23788	TSS1500dow	1STEXON	-	.57160717	.046613093	.69474524	.032421347	5.6700001e-12	.12313807
cg08539991	ZBTB32	19	40895672	GeneID:27033	GI:7657664	FALSE		8471	TSS200down	5'UTR;1STEXON	N_Shelf	.71999013	.038629893	.84374464	.02480389	1.3900000e-12	.1237545
cg15880738	CD3G	11	117720322	GeneID:917	GI:4557428	FALSE		15943	TSS200down	5'UTR;1STEXON	-	.55816907	.071635522	.68253058	.044381473	6.0500001e-11	.12436152
cg01774645	ARHGAP30	1	159306668	GeneID:257106	GI:71040095	FALSE		1791	TSS1500	TSS1500;TSS1500	-	.49727237	.050851423	.62172538	.033449616	1.3900000e-12	.12445301
cg00620024	PPP6C	9	126992712	GeneID:5537	GI:20127429	TRUE	9:126992700-126992979	639	TSS1500	TSS1500;TSS1500;TSS1500	S_Shore	.61465371	.068282135	.74078852	.045656897	2.4200000e-12	.12613481
cg21248478	CLIC2	X	154217162	GeneID:1193	GI:66346732	FALSE		21205	TSS200down	5'UTR;1STEXON	-	.49886352	.064999923	.62644446	.06719885	1.7900000e-09	.12758094
cg24841244	CD3D	11	117718540	GeneID:915	GI:55775475	FALSE		24795	TSS200	5'UTR;5'UTR;1STEXON;1STEXON	-	.53843898	.088347353	.66615599	.056112085	2.5700000e-09	.12771702
cg25551168	AVP	20	3013343	GeneID:551	GI:50959227	FALSE		25537	TSS200down	5'UTR;1STEXON	S_Shore	.47860205	.047069404	.60709327	.055728599	2.2700000e-11	.12849122
cg13634319	DGKA	12	54609994	GeneID:1606	GI:41393585	FALSE		13563	TSS1500	TSS1500	N_Shelf	.17302436	.035552152	.30155662	.032787185	1.3900000e-12	.12853226
cg23867494	TNFRSF4	1	1140185	GeneID:7293	GI:23312366	FALSE		23806	TSS1500	TSS1500	S_Shore	.46412987	.043868374	.59271818	.042168934	1.8100000e-12	.12858832
cg27380758	SORBS3	8	22464516	GeneID:10174	GI:63999695	TRUE	8:22464494-22465713	27298	TSS1500	TSS1500	N_Shore	.49949622	.041320778	.6286943	.036040209	1.8100000e-12	.12919807
cg20535085	SLAMF1	1	158883228	GeneID:6504	GI:4506968	FALSE		20466	TSS1500dow	BODY	-	.48796481	.044955052	.61767632	.047273435	1.3900000e-12	.12971151
cg00071250	FASLG	1	170894886	GeneID:356	GI:4557328	FALSE		80	TSS200down	1STEXON;5'UTR	-	.48719284	.068014286	.61717623	.054598056	1.1800000e-11	.1299834
cg16536918	AVP	20	3013403	GeneID:551	GI:50959227	FALSE		16595	TSS200	TSS200	S_Shore	.57049346	.044349954	.70126063	.059045229	1.4900000e-11	.13076717
cg04039397	CD96	3	112743473	GeneID:10225	GI:38683838	FALSE		4089	TSS200	TSS200;TSS200	-	.39466038	.055638384	.52668756	.052988324	2.8200000e-11	.13202718
cg05246522	KSR1	17	22823100	GeneID:8844	GI:75677324	FALSE		5258	TSS200	TSS200	-	.61611992	.040715568	.748505	.031256232	1.3900000e-12	.13238508
cg16853860	TAP1	6	32931094	GeneID:6890	GI:53759115	FALSE		16877	TSS1500	BODY;BODY;TSS1500	S_Shore	.60529011	.049401674	.73786056	.024893317	1.3900000e-12	.13257045
cg00323915	GIMAP4	7	149895920	GeneID:55303	GI:28416432	FALSE		339	TSS1500dow	5'UTR	-	.35518524	.070225708	.4879351	.068723202	7.3699996e-12	.13274986
cg00795812	PDCD1	2	242450682	GeneID:5133	GI:4826889	TRUE	2:242450515-242450972	817	TSS1500	TSS1500	N_Shelf	.50107807	.073435076	.63466579	.057836048	2.2799999e-10	.13358772
cg20916523	VHL	3	10159584	GeneID:7428		TRUE	3:10157841-10160111	20860	TSS200down	BODY;BODY	S_Shore	.53383815	.055284265	.6679827	.060903061	2.4200000e-12	.13414454
cg00687674	TMEM84	15	67160314	GeneID:283673	GI:27734706	FALSE		714	TSS200down	BODY;BODY	-	.41559467	.042298522	.5506568	.043524735	3.3999999e-12	.13506213
cg16177830	TNFRSF17	16	11966520	GeneID:608	GI:23238191	FALSE		16231	TSS200down	1STEXON;5'UTR	-	.61984807	.046404213	.75680751	.040959764	1.3900000e-12	.13695943
cg02600394	TXK	4	47830991	GeneID:7294	GI:4507742	FALSE		2592	TSS200down	5'UTR;1STEXON	-	.55785853	.077647731	.69522804	.054075669	3.3999999e-12	.13736951
cg07218880	UPF3A	13	114064381	GeneID:65110	GI:18375523	TRUE	13:114064177-114064450	7192	TSS1500	TSS1500;TSS1500	N_Shore	.4708879	.077397734	.60829067	.053701662	1.0200000e-10	.13740277
cg08786003	FCRL3	1	155937334	GeneID:115352	GI:67089143	FALSE		8728	TSS200	TSS200	-	.52887189	.043714274	.66887397	.037117507	1.3900000e-12	.14000207
cg05546044	MAPK1	22	20552597	GeneID:5594	GI:75709178	TRUE	22:20550998-20553008	5545	TSS1500	TSS1500;TSS1500	S_Shore	.35385174	.044800706	.4943907	.05329239	1.8100000e-12	.14053896
cg25712380	GRAP2	22	38627772	GeneID:9402	GI:19913386	FALSE		25674	TSS1500dow			.56117851	.079522185	.70308483	.047146652	3.3999999e-12	.14190632
cg13553498	CLEC2D	12	9713253	GeneID:29121	GI:52426781	FALSE		13476	TSS1500	TSS1500;TSS1500	-	.62708467	.038541902	.77195764	.02494246	1.3900000e-12	.14487296
cg10694914	POU2AF1	11	110755641	GeneID:5450	GI:5453933	FALSE		10589	TSS200	TSS1500	-	.39309207	.061074238	.53798908	.058711413	1.3900000e-12	.14489701
cg11898695	PTCRA	6	42991482	GeneID:171558	GI:19923720	FALSE		11844	TSS1500	TSS1500	S_Shelf	.60125273	.053766184	.74667835	.03618256	1.3900000e-12	.14542562
cg03112433	PFTK1	7	90176491	GeneID:5218	GI:32130539	FALSE		3128	TSS200	TSS200	-	.32575995	.057827786	.47203866	.053755529	1.8100000e-12	.14627871
cg01567482	RGS14	5	176716924	GeneID:10636	GI:56682941	FALSE		1582	TSS1500	TSS1500	-	.37987658	.035457749	.52622765	.031225625	1.3900000e-12	.14635107
cg09195271	RNF186	1	20015084	GeneID:54546	GI:9506662	FALSE		9123	TSS1500	TSS1500	-	.60118848	.079502694	.74804533	.037677024	3.1100001e-12	.14685684
cg05615150	ARPP-21	3	35658819	GeneID:10777	GI:38261964	FALSE		5609	TSS200	TSS200	S_Shelf	.52695221	.066956677	.67472398	.041966587	1.8100000e-12	.14777178
cg20622019	ADA	20	42713207	GeneID:100	GI:47078294	TRUE	20:42713127-42714540	20548	TSS1500dow	BODY	N_Shore	.10200009	.019849382	.24980094	.052862789	1.3900000e-12	.14780085
cg16068833	CD52	1	26517102	GeneID:1043	GI:68342029	FALSE		16136	TSS200down	5'UTR;1STEXON	-	.18374227	.051108643	.33375043	.046050169	1.3900000e-12	.15000816
cg04312209	IL7R	5	35892887	GeneID:3575	GI:28610150	FALSE		4331	TSS200down	1STEXON	-	.23326962	.054506771	.38464305	.050711274	2.4200000e-12	.15137343
cg23762517	HIVEP3	1	42156897	GeneID:59269	GI:13375633	FALSE		23709	TSS200	1STEXON;1STEXON;5'UTR;5'UTR	S_Shore	.4226726	.057883434	.57586873	.05367009	3.3999999e-12	.15319613
cg25226014	CXCR6	3	45959946	GeneID:10663	GI:5730105	FALSE		25204	TSS200	TSS200;BODY	-	.42285371	.076321967	.5764991	.059745867	1.3900000e-12	.1536454
cg13500819	PACAP	5	138753299	GeneID:51237	GI:24475968	FALSE		13422	TSS1500dow	1STEXON	N_Shelf	.4789322	.041550715	.63321197	.041377719	1.3900000e-12	.15427977
cg09554443	CD3Z	1	165754386	GeneID:919	GI:37595563	TRUE	1:165754205-165754432	9490	TSS200down	1STEXON;5'UTR;1STEXON;5'UTR	-	.20696457	.051045518	.36206841	.048413265	1.3900000e-12	.15510385
cg14870271	LGALS3BP	17	74487605	GeneID:3959	GI:6006016	FALSE		14861	TSS200down	1STEXON;5'UTR	-	.29215458	.066232286	.44764239	.065462813	1.3900000e-12	.15548781
cg07971188	HCP5	6	31539079	GeneID:10866	GI:47087196	TRUE	6:31538727-31539202	7925	TSS200down	BODY	-	.12106963	.02448903	.27720761	.055057351	1.8100000e-12	.15613799
cg02212836	LY86	6	6534074	GeneID:9450	GI:55775471	FALSE		2234	TSS200down	1STEXON;BODY	-	.31036174	.076929599	.46741006	.055586431	4.3200001e-12	.15704831
cg15518883	SIT1	9	35640561	GeneID:27240	GI:40068036	FALSE		15501	TSS1500dow	BODY	S_Shelf	.55355263	.060886517	.71223414	.03554574	1.3900000e-12	.15868151
cg06850526	MGC15523	17	76884481	GeneID:124565	GI:20070375	TRUE	17:76884351-76884564	6842	TSS1500	TSS1500;TSS1500	S_Shore	.54392439	.045415547	.70350748	.051978584	7.3699996e-12	.15958309
cg26209676	ZNF581	19	60846194	GeneID:51545	GI:50592985	TRUE	19:60845509-60847363	26176	TSS1500	TSS1500;1STEXON;BODY;BODY	Island	.3171277	.064164661	.47738439	.071534224	4.3200001e-12	.16025668
cg05508558	CR2	1	205693995	GeneID:1380	GI:54792121	TRUE	1:205693976-205695000	5517	TSS1500	TSS1500;TSS1500	N_Shore	.26959839	.043058388	.43182662	.04389701	1.3900000e-12	.16222823
cg23732024	LY96	8	75066355	GeneID:23643	GI:34098964	FALSE		23674	TSS1500dow	BODY	-	.41689289	.077337898	.58044571	.073684074	1.8100000e-12	.16355282
cg00411097	MGC9712	7	1562576	GeneID:202915	GI:40255128	FALSE		421	TSS1500	1STEXON;5'UTR	-	.33366975	.035417449	.49844402	.036343437	1.3900000e-12	.16477427
cg02131853	FLJ23235	4	38711032	GeneID:80008	GI:13376422	FALSE		2150	TSS1500	TSS1500	-	.57180691	.032090731	.73673767	.023654653	1.3900000e-12	.16493076
cg26394940	FLJ10945	22	44828125	GeneID:55267	GI:8922784	TRUE	22:44827763-44828229	26362	TSS1500dow	BODY;TSS1500	N_Shore	.37146366	.093984716	.53760099	.104243	2.6600000e-10	.16613734
cg23324787	RAG2	11	36576270	GeneID:5897	GI:28629867	FALSE		23284	TSS200down	5'UTR;1STEXON;5'UTR	-	.53444117	.066507936	.70254636	.040612508	1.8100000e-12	.16810519
cg27043141	GCET2	3	113333955	GeneID:257144	GI:57165367	FALSE		26979	TSS1500dow	5'UTR;BODY	-	.49934471	.049232882	.66769505	.035948772	1.3900000e-12	.16835034
cg01367992	LY9	1	159033159	GeneID:4063	GI:55925577	FALSE		1377	TSS1500dow	BODY;BODY	-	.42563015	.083599009	.59451157	.059011906	2.8200000e-11	.16888142
cg25087423	BLR1	11	118259745	GeneID:643	GI:14589867	TRUE	11:118259679-118259945	25052	TSS200	TSS200	-	.69482207	.045889266	.86593282	.023368238	1.3900000e-12	.17111075
cg05106502	SCAP1	17	43861946	GeneID:8631	GI:16753209	FALSE		5136	TSS1500dow	BODY;BODY	N_Shore	.32823265	.076345883	.50291955	.054389112	3.3999999e-12	.17468691
cg25919221	CA6	1	8929267	GeneID:765	GI:70167126	FALSE		25875	TSS1500dow	BODY	-	.33844715	.060799606	.51385623	.060317993	2.4200000e-12	.17540908
cg17461214	CHML	1	239865686	GeneID:1122	GI:53832013	FALSE		17468	TSS200down	1STEXON;BODY	N_Shelf	.51951408	.069005288	.69497854	.047406986	1.3900000e-12	.17546445
cg17709873	LTA	6	31648435	GeneID:4049	GI:6806892	FALSE		17704	TSS1500dow	5'UTR;5'UTR	-	.44211134	.066776507	.61981535	.052805416	1.3900000e-12	.17770401
cg13765961	MS4A1	11	59979814	GeneID:931	GI:68348720	FALSE		13700	TSS200	TSS200;TSS200	-	.47941208	.048169024	.65714878	.044264276	1.3900000e-12	.1777367
cg12810837	CLEC2D	12	9713554	GeneID:29121	GI:52426781	FALSE		12746	TSS200	TSS200;TSS200	-	.25974655	.070552804	.43766314	.059003554	3.3999999e-12	.17791659
cg05163071	RETNLB	3	109959230	GeneID:84666	GI:14211896	FALSE		5188	TSS1500	TSS1500	-	.39144123	.064009771	.57223666	.055450398	1.3900000e-12	.18079543
cg23760945	ELOF1	19	11526140	GeneID:84337	GI:39725656	FALSE		23706	TSS200down	BODY	-	.49466935	.064876109	.67654151	.050351143	1.3900000e-12	.18187216
cg02789485	MGC39497	12	74069695	GeneID:144321	GI:22748922	FALSE		2788	TSS1500	TSS1500	N_Shore	.44577873	.04807324	.62996238	.062324651	1.8100000e-12	.18418366
cg04404982	ITGAL	16	30390788	GeneID:3683	GI:4504756	FALSE		4427	TSS1500	TSS1500;TSS1500	N_Shelf	.5221051	.065190226	.70641148	.036193941	1.3900000e-12	.18430638
cg15775914	CHML	1	239865707	GeneID:1122	GI:53832013	FALSE		15807	TSS200down	1STEXON;BODY;5'UTR	N_Shelf	.32175055	.076632425	.50655591	.058744945	1.3900000e-12	.18480536
cg18920397	LY9	1	159032429	GeneID:4063	GI:55925577	FALSE		18897	TSS200	TSS200;TSS200	-	.34386259	.10222754	.53596479	.10300768	4.3200001e-12	.19210219
cg11384427	TNFRSF7	12	6423846	GeneID:939	GI:23510435	FALSE		11306	TSS1500	TSS1500;BODY	-	.49098346	.071809746	.69152272	.036443494	1.3900000e-12	.20053926
cg24674703	CD5	11	60626536	GeneID:921	GI:24431962	FALSE		24617	TSS200	5'UTR;1STEXON	-	.23616125	.062072467	.4489485	.037337374	1.8100000e-12	.21278726
cg19118077	AKR1C3	10	5127178	GeneID:8644	GI:24497582	FALSE		19091	TSS1500dow			.42833859	.073533647	.64750338	.080343626	4.3200001e-12	.21916479
cg12045829	TNFSF12	17	7393650	GeneID:8742	GI:23510440	TRUE	17:7393535-7393891	11982	TSS1500dow	BODY;BODY	S_Shore	.31015614	.064955093	.53119665	.054609373	1.3900000e-12	.22104052
cg06653796	LIME1	20	61838249	GeneID:54923	GI:8923377	TRUE	20:61838140-61838445	6639	TSS200	TSS200	N_Shore	.22985767	.066977218	.45389822	.052756783	1.3900000e-12	.22404055
cg24949488	DNTT	10	98054352	GeneID:1791	GI:63054849	TRUE	10:98054238-98054478	24907	TSS1500dow	1STEXON;1STEXON	-	.50788695	.064839773	.74776953	.037644647	1.3900000e-12	.23988259
cg13406950	GBP1	1	89303252	GeneID:2633	GI:4503938	FALSE		13324	TSS1500dow			.56227171	.071814731	.80520773	.080629967	3.0899999e-10	.24293602
cg06806711	MS4A1	11	59979867	GeneID:931	GI:68348720	FALSE		6783	TSS200down	1STEXON;1STEXON;5'UTR;5'UTR	-	.24860129	.052305385	.49519223	.05023646	1.3900000e-12	.24659094
cg17078393	LCK	1	32489589	GeneID:3932	GI:20428651	TRUE	1:32489393-32489639	17097	TSS200down	5'UTR	S_Shelf	.37878779	.093514726	.62898755	.060258552	1.3900000e-12	.25019976
cg01739167	CHRNE	17	4747123	GeneID:1145	GI:38327653	FALSE		1762	TSS200down	1STEXON	S_Shore	.32895643	.033252548	.60401505	.064466603	1.8100000e-12	.27505863
